# Supplementary material for: Two-leaves and many bites: Profiling dog-bites and adherence to rabies prophylaxis in tea-estate communities of Udalguri District, Assam, India
Source: PLoS Negl Trop Dis. 2025 Dec 1;19(12):e0013791. doi: 10.1371/journal.pntd.0013791 (PMC12680326; doi:10.1371/journal.pntd.0013791)
Supplement: S1 Data — (XLSX) [file pntd.0013791.s001.xlsx]

## Sheet: COMPILED 11 TE DATA
Sr. No	Name of the tea-garden	Age (years)	Sex	Status	1st dose	2nd dose	3rd dose	4th dose	5th dose	Wound site	Type of animal	Nuber of doses
1	Hattigore	46-60	F	P/W	2022-02-06	2022-02-09	2022-02-13	2022-02-20	2022-03-06		DOG	5
2	Hattigore	31-45	M	P/W	2022-02-07	2022-02-10	2022-02-14				DOG	3
3	Hattigore	0-15	M	P/D	2022-02-09						DOG	1
4	Hattigore	16-30	F	P/W	2022-02-09						DOG	1
5	Hattigore	0-15	M	P/D	2022-02-10	2022-02-14	2022-02-17				DOG	3
6	Hattigore	0-15	F	P/D				2022-02-11			DOG	1
7	Hattigore	0-15	M	N/W				2022-02-11			DOG	1
8	Hattigore	46-60	M	P/W	2022-02-13	2022-02-20					DOG	2
9	Hattigore	16-30	F	N/W	2022-02-14	2022-02-17					DOG	2
10	Hattigore	0-15	F	P/D			2022-02-15	2022-02-22	2022-03-08		DOG	3
11	Hattigore	46-60	F	N/W					2022-02-15		DOG	1
12	Hattigore	31-45	M	N/W	2022-02-17	2022-02-20	2022-02-24	2022-03-17			DOG	4
13	Hattigore	0-15	F	P/D	2022-02-17	2022-02-21	2022-02-24				DOG	3
14	Hattigore	31-45	M	P/W	2022-02-17	2022-02-21	2022-02-24	2022-03-03	2022-03-17		DOG	5
15	Hattigore	0-15	M	P/D	2022-02-18	2022-03-11					DOG	2
16	Hattigore	16-30	M	STAFF	2022-02-18						DOG	1
17	Hattigore	46-60	F	P/W	2022-02-19	2022-02-22	2022-02-26	2022-03-05			DOG	4
18	Hattigore	0-15	F	P/D	2022-02-19	2022-02-22					DOG	2
19	Hattigore	46-60	M	N/W				2022-02-20	2022-03-06		DOG	2
20	Hattigore	16-30	F	N/W					2022-02-22		DOG	1
21	Hattigore	0-15	M	N/W	2022-02-23						DOG	1
22	Hattigore	16-30	M	N/W	2022-02-26	2022-03-01	2022-03-05				DOG	3
23	Hattigore	0-15	M	N/W	2022-03-01	2022-03-05	2022-03-12	2022-03-26			DOG	4
24	Hattigore	0-15	M	P/D	2022-03-01	2022-03-05	2022-03-09	2022-03-16	2022-03-21		DOG	5
25	Hattigore	0-15	M	P/D	2022-03-04	2022-03-08	2022-03-11				DOG	3
26	Hattigore	16-30	F	STAFF	2022-03-04	2022-03-07	2022-03-11				DOG	3
27	Hattigore	16-30	F	STAFF	2022-03-09	2022-03-12	2022-03-16				DOG	3
28	Hattigore	0-15	F	N/W	2022-03-11						DOG	1
29	Hattigore	16-30	M	N/W	2022-03-11	2022-03-14	2022-03-18				DOG	3
30	Hattigore	16-30	F	N/W	2022-03-12	2022-03-20					DOG	2
31	Hattigore	16-30	F	STAFF	2022-03-14	2022-03-17	2022-03-21				DOG	3
32	Hattigore	0-15	M	P/D	2022-03-14	2022-03-18	2022-03-22				DOG	3
33	Hattigore	31-45	M	P/W	2022-03-16	2022-03-19	2022-03-23				DOG	3
34	Hattigore	31-45	M	P/W	2022-03-16	2022-03-19	2022-03-23				DOG	3
35	Hattigore	31-45	M	P/W	2022-03-18	2022-03-21	2022-03-26	2022-04-03			DOG	4
36	Hattigore	46-60	F	P/W	2022-03-18	2022-03-21	2022-03-25				DOG	3
37	Hattigore	16-30	M	T/W	2022-03-22	2022-03-25	2022-03-29				DOG	3
38	Hattigore	31-45	F	P/W	2022-03-22	2022-03-26	2022-03-29				DOG	3
39	Hattigore	16-30	M	N/W	2022-03-23	2022-03-26	2022-03-30				DOG	3
40	Hattigore	0-15	M	P/D	2022-03-23	2022-03-28	2022-03-30	2022-04-06	2022-04-20		DOG	5
41	Hattigore	16-30	F	P/W	2022-03-24	2022-03-27	2022-03-31	2022-04-08	2022-04-25		DOG	5
42	Hattigore	0-15	F	N/W	2022-03-26	2022-03-29	2022-04-02	2022-04-09	2022-04-23		DOG	5
43	Hattigore	0-15	M	N/W	2022-03-26	2022-03-29	2022-04-02	2022-04-09	2022-04-23		DOG	5
44	Hattigore	46-60	M	P/D	2022-03-26	2022-03-29	2022-04-02	2022-04-09			DOG	4
45	Hattigore	0-15	M	P/D	2022-03-27	2022-03-30	2022-04-03	2022-04-10	2022-04-24		DOG	5
46	Hattigore	0-15	M	P/D	2022-03-28	2022-03-31	2022-04-04	2022-04-11	2022-04-25		DOG	5
47	Hattigore	46-60	M	N/W	2022-03-28	2022-03-31	2022-04-04	2022-04-11	2022-04-25		DOG	5
48	Hattigore	46-60	M	N/W	2022-03-28	2022-03-31					DOG	2
49	Hattigore	0-15	M	P/D	2022-03-30	2022-04-02	2022-04-06				DOG	3
50	Hattigore	16-30	F	N/W	2022-04-02	2022-04-05					DOG	2
51	Hattigore	16-30	F	P/D	2022-04-05	2022-04-08	2022-04-12				DOG	3
52	Hattigore	31-45	M	N/W	2022-04-07	2022-04-10	2022-04-14	2022-04-21			DOG	4
53	Hattigore	0-15	F	P/D	2022-04-09	2022-04-12	2022-04-16				DOG	3
54	Hattigore	0-15	M	P/D	2022-04-10	2022-04-13					DOG	2
55	Hattigore	16-30	M	N/W	2022-04-15	2022-04-18	2022-04-22				DOG	3
56	Hattigore	46-60	M	STAFF	2022-04-15	2022-04-18	2022-04-22				DOG	3
57	Hattigore	31-45	F	P/W	2022-04-17	2022-04-20	2022-04-24				DOG	3
58	Hattigore	31-45	F	P/W	2022-04-17	2022-04-20	2022-04-24	2022-05-01	2022-05-15		DOG	5
59	Hattigore	0-15	M	P/D	2022-04-19	2022-04-22	2022-04-26	2022-05-03	2022-05-17		DOG	5
60	Hattigore	16-30	F	N/W	2022-04-22						DOG	1
61	Hattigore	16-30	M	N/W	2022-04-25	2022-04-28					DOG	2
62	Hattigore	0-15	M	N/W	2022-04-26	2022-04-29	2022-05-05	2022-05-10	2022-05-24		DOG	5
63	Hattigore	31-45	M	P/W	2022-04-27	2022-04-30	2022-05-04	2022-05-11	2022-05-25		DOG	5
64	Hattigore	16-30	M	STAFF	2022-05-02	2022-05-05	2022-05-09	2022-05-16	2022-05-30		DOG	5
65	Hattigore	46-60	M	STAFF	2022-05-02	2022-05-05	2022-05-09	2022-05-16	2022-05-30		DOG	5
66	Hattigore	31-45	F	STAFF	2022-05-02	2022-05-05	2022-05-09	2022-05-16	2022-05-30		DOG	5
67	Hattigore	46-60	F	STAFF	2022-05-02	2022-05-05	2022-05-09	2022-05-16	2022-05-30		DOG	5
68	Hattigore	46-60	F	STAFF	2022-05-02	2022-05-05	2022-05-09	2022-05-16	2022-05-30		DOG	5
69	Hattigore	31-45	M	SMO	2022-05-03	2022-05-06	2022-05-10	2022-05-17	2022-05-31		DOG	5
70	Hattigore	46-60	F	STAFF	2022-05-03	2022-05-06	2022-05-10	2022-05-17	2022-05-31		DOG	5
71	Hattigore	31-45	F	STAFF		2022-05-03	2022-05-06	2022-05-13	2022-05-27		DOG	4
72	Hattigore	31-45	M	N/W	2022-05-04						DOG	1
73	Hattigore	0-15	M	P/D	2022-05-04	2022-05-07	2022-05-11	2022-05-18	2022-06-07		DOG	5
74	Hattigore	0-15	F	P/D	2022-05-05	2022-05-08	2022-05-12	2022-05-19	2022-06-02		DOG	5
75	Hattigore	0-15	M	P/D	2022-05-05	2022-05-08	2022-05-12	2022-05-19	2022-06-02		DOG	5
76	Hattigore	46-60	M	N/W	2022-05-05	2022-05-08	2022-05-12	2022-05-19	2022-06-02		DOG	5
77	Hattigore	31-45	M	N/W	2022-05-04	2022-05-07	2022-05-11				DOG	3
78	Hattigore	16-30	F	P/W	2022-05-05	2022-05-08	2022-05-12	2022-05-19	2022-06-01		DOG	5
79	Hattigore	16-30	M	P/W		2022-05-05	2022-05-09	2022-05-16	2022-05-30		DOG	4
80	Hattigore	31-45	M	P/W		2022-05-05	2022-05-09	2022-05-16	2022-05-30		DOG	4
81	Hattigore	16-30	F	P/W		2022-05-05	2022-05-09	2022-05-16	2022-05-30		DOG	4
82	Hattigore	0-15	M	P/D		2022-05-05	2022-05-09	2022-05-16	2022-05-30		DOG	4
83	Hattigore	31-45	M	STAFF		2022-05-05	2022-05-09	2022-05-16	2022-05-30		DOG	4
84	Hattigore	31-45	F	STAFF		2022-05-05	2022-05-09	2022-05-16	2022-05-30		DOG	4
85	Hattigore	46-60	F	STAFF		2022-05-05	2022-05-09	2022-05-16	2022-05-30		DOG	4
86	Hattigore	31-45	M	N/W	2022-05-05	2022-05-08	2022-05-12				DOG	3
87	Hattigore	16-30	F	P/D		2022-05-05	2022-05-09	2022-05-16	2022-05-30		DOG	4
88	Hattigore	16-30	F	P/W		2022-05-05	2022-05-09	2022-05-16	2022-05-30		DOG	4
89	Hattigore	31-45	M	N/W		2022-05-05	2022-05-09	2022-05-16	2022-05-30		DOG	4
90	Hattigore	16-30	F	N/W		2022-05-05	2022-05-09	2022-05-16			DOG	3
91	Hattigore	31-45	M	N/W		2022-05-05	2022-05-09	2022-05-16	2022-05-30		DOG	4
92	Hattigore	16-30		N/W		2022-05-05	2022-05-09				DOG	2
93	Hattigore	31-45	M	N/W		2022-05-05	2022-05-09	2022-05-16	2022-05-30		DOG	4
94	Hattigore	16-30	F	P/W		2022-05-05	2022-05-09	2022-05-16	2022-05-30		DOG	4
95	Hattigore	31-45	F	P/W		2022-05-05	2022-05-09	2022-05-16	2022-05-30		DOG	4
96	Hattigore	31-45	M	N/W		2022-05-05	2022-05-16				DOG	2
97	Hattigore	16-30	F	TW	2022-05-05	2022-05-08	2022-05-12	2022-05-19	2022-06-02		DOG	5
98	Hattigore	31-45	M	P/W		2022-05-05	2022-05-09	2022-05-16	2022-05-30		DOG	4
99	Hattigore	0-15	M	P/D	2022-05-05	2022-05-08	2022-05-12	2022-05-19	2022-06-02		DOG	5
100	Hattigore	46-60	F	P/W		2022-05-05	2022-05-09	2022-05-16	2022-05-30		DOG	4
101	Hattigore	31-45	F	P/W		2022-05-05	2022-05-09	2022-05-16	2022-05-30		DOG	4
102	Hattigore	31-45	M	P/W		2022-05-05	2022-05-09	2022-05-16	2022-05-30		DOG	4
103	Hattigore	31-45	F	P/W		2022-05-05	2022-05-09	2022-05-16	2022-05-30		DOG	4
104	Hattigore	16-30	F	P/W		2022-05-05	2022-05-09	2022-05-16	2022-05-30		DOG	4
105	Hattigore	31-45	F	P/W		2022-05-05	2022-05-09	2022-05-16	2022-05-30		DOG	4
106	Hattigore	31-45	F	P/W		2022-05-05	2022-05-09	2022-05-16	2022-05-30		DOG	4
107	Hattigore	31-45	M	P/W		2022-05-05	2022-05-09	2022-05-16	2022-05-30		DOG	4
108	Hattigore	16-30	M	MO	2022-05-05	2022-05-08	2022-05-12	2022-05-19	2022-06-02		DOG	5
109	Hattigore	16-30	F	P/W	2022-05-02	2022-05-05	2022-05-09	2022-05-16	2022-05-30		DOG	5
110	Hattigore	0-15	M	P/W	2022-05-06	2022-05-09	2022-05-14	2022-05-21	2022-06-03		DOG	5
111	Hattigore	46-60	F	N/W	2022-05-07	2022-05-10	2022-05-14	2022-05-21	2022-06-04		DOG	5
112	Hattigore	46-60	M	N/W	2022-05-07	2022-05-10	2022-05-14	2022-05-21	2022-06-04		DOG	5
113	Hattigore	46-60	M	OMRE	2022-05-07	2022-05-10	2022-05-14	2022-05-21	2022-06-04		DOG	5
114	Hattigore	31-45	F	P/W	2022-05-07	2022-05-10	2022-05-14	2022-05-21	2022-06-04		DOG	5
115	Hattigore	31-45	M	STAFF	2022-05-07	2022-05-11	2022-05-14	2022-05-21	2022-06-10		DOG	5
116	Hattigore	46-60	M	P/W	2022-05-07	2022-05-11	2022-05-14	2022-05-21	2022-06-04		DOG	5
117	Hattigore	0-15	F	P/D	2022-05-07	2022-05-10	2022-05-14	2022-05-21	2022-06-04		DOG	5
118	Hattigore	16-30	M	T/W	2022-05-08	2022-05-11	2022-05-14	2022-05-21	2022-06-04		DOG	5
119	Hattigore	0-15	M	N/W	2022-05-09	2022-05-12	2022-05-16				DOG	3
120	Hattigore	16-30	F	T/W			2022-05-09	2022-05-16	2022-06-01		DOG	3
121	Hattigore	0-15	M	P/D	2022-05-10	2022-05-13	2022-05-17	2022-05-24	2022-06-06		DOG	5
122	Hattigore	0-15	F	N/W	2022-05-11	2022-05-13	2022-05-17				DOG	3
123	Hattigore	16-30	M	N/W	2022-05-11	2022-05-14	2022-05-18				DOG	3
124	Hattigore	16-30	M	N/W	2022-05-11	2022-05-14	2022-05-18	2022-05-25	2022-06-08		DOG	5
125	Hattigore	16-30	F	P/W	2022-05-12	2022-05-15	2022-05-19				DOG	3
126	Hattigore	31-45	M	P/W	2022-05-12	2022-05-15	2022-05-19	2022-05-26	2022-06-09		DOG	5
127	Hattigore	31-45	M	STAFF	2022-05-13	2022-05-16	2022-05-20				DOG	3
128	Hattigore	0-15	F	N/W	2022-05-13	2022-05-16	2022-05-20	2022-05-27	2022-06-10		DOG	5
129	Hattigore	46-60	F	P/W	2022-05-14	2022-05-17	2022-05-21	2022-05-28			DOG	4
130	Hattigore	0-15	F	P/D	2022-05-14	2022-05-17	2022-05-21	2022-05-28			DOG	4
131	Hattigore	16-30	F	N/W	2022-05-14	2022-05-18	2022-05-21	2022-05-28	2022-06-12		DOG	5
132	Hattigore	16-30	F	P/W	2022-05-14	2022-05-17	2022-05-21	2022-05-28	2022-06-12		DOG	5
133	Hattigore	0-15	F	P/D	2022-05-17	2022-05-20	2022-05-24	2022-05-31	2022-06-14		DOG	5
134	Hattigore	16-30	M	P/W	2022-05-18	2022-05-21	2022-05-25				DOG	3
135	Hattigore	0-15	F	P/D	2022-05-19	2022-05-22	2022-05-27				DOG	3
136	Hattigore	46-60	M	P/W OMRE	2022-05-20	2022-05-23	2022-05-27	2022-06-03	2022-06-17		DOG	5
137	Hattigore	0-15	F	P/D	2022-05-21	2022-05-24	2022-05-28				DOG	3
138	Hattigore	0-15	M	P/D	2022-05-23	2022-05-26	2022-05-30	2022-06-07	2022-06-10		DOG	5
139	Hattigore	0-15	M	P/D	2022-05-23	2022-05-26	2022-05-30	2022-06-07	2022-06-22		DOG	5
140	Hattigore	16-30	M	T/W	2022-05-23	2022-05-26	2022-05-30	2022-06-15	2022-06-21		DOG	5
141	Hattigore	16-30	F	P/W	2022-05-24	2022-05-27	2022-05-31	2022-06-08	2022-06-21		DOG	5
142	Hattigore	46-60	F	P/W	2022-05-26	2022-05-29	2022-06-02	2022-06-09	2022-06-23		DOG	5
143	Hattigore	16-30	F	N/W	2022-05-31	2022-06-03	2022-06-07	2022-06-14			DOG	4
144	Hattigore	46-60	F	P/W	2022-06-02	2022-06-05	2022-06-09	2022-06-16	2022-06-30		DOG	5
145	Hattigore	16-30	F	T/W	2022-06-04	2022-06-08	2022-06-12	2022-06-19	2022-07-02		DOG	5
146	Hattigore	0-15	M	P/D	2022-06-04	2022-06-07	2022-06-12	2022-06-19	2022-07-02		DOG	5
147	Hattigore	0-15	F	P/D	2022-06-06	2022-06-09	2022-06-13	2022-06-20	2022-07-04		DOG	5
148	Hattigore	16-30	F	T/W	2022-06-09	2022-06-12	2022-06-17				DOG	3
149	Hattigore	0-15	M	N/W	2022-06-10	2022-06-13	2022-06-17	2022-06-24	2022-07-08		DOG	5
150	Hattigore	0-15	M	N/W	2022-06-10	2022-06-13					DOG	2
151	Hattigore	0-15	M	N/W	2022-06-10		2022-06-17	2022-07-24	2022-07-08		DOG	4
152	Hattigore	16-30	F	N/W	2022-06-11	2022-06-14	2022-06-18	2022-06-25	2022-07-09		DOG	5
153	Hattigore	16-30	M	T/W	2022-06-13	2022-06-16	2022-06-20	2022-06-27	2022-07-12		DOG	5
154	Hattigore	0-15	F	P/D	2022-06-13	2022-06-16	2022-06-20	2022-06-27	2022-07-11		DOG	5
155	Hattigore	0-15	F	N/W	2022-06-14	2022-06-18	2022-06-21	2022-06-28	2022-07-12		DOG	5
156	Hattigore	16-30	M	P/W	2022-06-17	2022-06-20	2022-06-24	2022-07-01	2022-07-15		DOG	5
157	Hattigore	31-45	M	P/W	2022-06-18	2022-06-21	2022-07-06				DOG	3
158	Hattigore	0-15	F	N/W	2022-06-18	2022-06-21					DOG	2
159	Hattigore	0-15	F	P/D	2022-06-18	2022-06-21	2022-06-25	2022-07-02	2022-07-16		DOG	5
160	Hattigore	16-30	F	P/W	2022-06-19	2022-06-21	2022-06-27				DOG	3
161	Hattigore	0-15	M	N/W	2022-06-20	2022-06-23	2022-06-27	2022-07-04	2022-07-18		DOG	5
162	Hattigore	16-30	M	N/W	2022-06-23	2022-06-26	2022-06-30	2022-07-07	2022-07-21		DOG	5
163	Hattigore	0-15	M	N/W	2022-06-24	2022-06-28	2022-07-01	2022-07-10	2022-07-22		DOG	5
164	Hattigore	>61	F	T/W	2022-06-24						DOG	1
165	Hattigore	31-45	F	P/W	2022-06-25	2022-06-28	2022-07-02				DOG	3
166	Hattigore	16-30	F	P/D	2022-06-27	2022-06-30	2022-07-04	2022-07-11	2022-07-25		DOG	5
167	Hattigore	0-15	F	N/W	2022-06-29	2022-07-02	2022-07-06	2022-07-13	2022-07-30		DOG	5
168	Hattigore	0-15	M	P/D	2022-06-30	2022-07-03	2022-07-07				DOG	3
169	Hattigore	16-30	F	N/W	2022-06-30	2022-07-03					DOG	2
170	Hattigore	0-15	M	P/D	2022-06-30	2022-07-03	2022-07-07		2022-07-29		DOG	4
171	Hattigore	16-30	F	P/W	2022-07-01	2022-07-04	2022-07-09	2022-07-15	2022-07-29		DOG	5
172	Hattigore	0-15	M	P/D	2022-07-02	2022-07-07	2022-07-10				DOG	3
173	Hattigore	31-45	F	P/W	2022-07-02	2022-07-06	2022-07-09	2022-07-14			DOG	4
174	Hattigore	16-30	F	T/W	2022-07-03	2022-07-06					DOG	2
175	Hattigore	31-45	F	P/W	2022-07-04	2022-07-07	2022-07-11	2022-07-19	2022-08-01		DOG	5
176	Hattigore	46-60	M	N/D	2022-07-05	2022-07-08	2022-07-12	2022-07-19	2022-08-02		DOG	5
177	Hattigore	46-60	F	N/D	2022-07-05	2022-07-08	2022-07-12	2022-07-19	2022-08-02		DOG	5
178	Hattigore	16-30	F	N/D	2022-07-05	2022-07-08					DOG	2
179	Hattigore	0-15	M	N/D	2022-07-05	2022-07-08					DOG	2
180	Hattigore	46-60	F	N/W	2022-07-06						DOG	1
181	Hattigore	31-45	F	P/W	2022-07-08	2022-07-11	2022-07-15	2022-07-22	2022-08-05		DOG	5
182	Hattigore	0-15	M	P/D	2022-07-09	2022-07-12	2022-07-18	2022-07-23			DOG	4
183	Hattigore	16-30	F	P/W	2022-07-09						DOG	1
184	Hattigore	16-30	F	N/W	2022-07-11	2022-07-14	2022-07-18	2022-07-30	2022-08-08		DOG	5
185	Hattigore	31-45	M	P/W	2022-07-19	2022-07-22	2022-07-26	2022-08-02	2022-08-06		DOG	5
186	Hattigore	0-15	F	P/D	2022-07-19	2022-07-24	2022-07-26		2022-08-16		DOG	4
187	Hattigore	0-15	M	N/W	2022-07-20	2022-07-23	2022-07-27	2022-08-03	2022-08-18		DOG	5
188	Hattigore	16-30	F	P/W	2022-07-20	2022-07-23	2022-07-27	2022-08-03	2022-08-17		DOG	5
189	Hattigore	46-60	M	P/W	2022-07-21	2022-07-24	2022-07-28	2022-08-04	2022-08-18		DOG	5
190	Hattigore	0-15	M	N/W	2022-07-22	2022-07-25					DOG	2
191	Hattigore	16-30	M	P/W	2022-07-22	2022-07-30					DOG	2
192	Hattigore	16-30	F	N/W	2022-07-22	2022-07-25	2022-07-29	2022-08-05			DOG	4
193	Hattigore	0-15	F	N/D	2022-07-23	2022-07-27	2022-08-01				DOG	3
194	Hattigore	0-15	F	P/D	2022-07-23	2022-07-26	2022-07-30				DOG	3
195	Hattigore	16-30	F	P/W	2022-07-24	2022-07-27	2022-07-31	2022-08-09	2022-08-23		DOG	5
196	Hattigore	0-15	F	P/D	2022-07-24	2022-07-28	2022-07-31	2022-08-09	2022-08-24		DOG	5
197	Hattigore	0-15	M	P/D	2022-07-25	2022-07-29	2022-08-01	2022-08-08	2022-08-23		DOG	5
198	Hattigore	0-15	F	N/D	2022-07-25	2022-07-28	2022-08-01	2022-08-08	2022-08-22		DOG	5
199	Hattigore	0-15	F	N/D	2022-07-27	2022-07-30	2022-08-05	2022-08-10			DOG	4
200	Hattigore	0-15	F	STAFF DEP	2022-07-27	2022-07-30	2022-08-03	2022-08-11			DOG	4
201	Hattigore	16-30	F	N/W	2022-07-28	2022-07-31	2022-08-04				DOG	3
202	Hattigore	16-30	F	N/W	2022-07-29	2022-08-01					DOG	2
203	Hattigore	0-15	F	N/W	2022-07-29	2022-08-01	2022-08-05	2022-08-12	2022-08-26		DOG	5
204	Hattigore	31-45	M	P/W	2022-08-01	2022-08-04	2022-08-08	2022-08-16			DOG	4
205	Hattigore	16-30	F	T/W	2022-08-05	2022-08-08	2022-08-18	2022-08-19	2022-09-03		DOG	5
206	Hattigore	31-45	F	P/W	2022-08-05	2022-08-08	2022-08-12	2022-08-19			DOG	4
207	Hattigore	16-30	F	N/W	2022-08-06	2022-08-09	2022-08-13	2022-08-20	2022-09-05		DOG	5
208	Hattigore	16-30	F	N/W	2022-08-06	2022-08-09	2022-08-13	2022-08-20	2022-09-03		DOG	5
209	Hattigore	0-15	M	P/D	2022-08-08	2022-08-11	2022-08-15	2022-08-22	2022-09-05		DOG	5
210	Hattigore	31-45	F	P/W	2022-08-11	2022-08-16	2022-08-19	2022-08-27	2022-09-09		DOG	5
211	Hattigore	16-30	M	P/W	2022-08-16	2022-08-19	2022-08-23	2022-08-30	2022-09-13		DOG	5
212	Hattigore	0-15	F	P/D	2022-08-18	2022-08-21	2022-08-25	2022-09-01	2022-09-15		DOG	5
213	Hattigore	16-30	F	T/W	2022-08-19	2022-08-22	2022-08-26				DOG	3
214	Hattigore	16-30	F	N/W	2022-08-21	2022-08-24	2022-08-28		2022-09-18		DOG	4
215	Hattigore	16-30	F	N/W	2022-08-22	2022-08-25	2022-08-30	2022-09-06	2022-09-21		DOG	4
216	Hattigore	31-45	M	P/W	2022-08-24	2022-08-27	2022-09-01	2022-09-08			DOG	4
217	Hattigore	0-15	M	P/D	2022-08-26	2022-08-30	2022-09-03	2022-09-10			DOG	4
218	Hattigore	16-30	M	N/W	2022-08-26	2022-09-03	2022-09-07	2022-09-14	2022-09-28		DOG	5
219	Hattigore	31-45	F	P/W	2022-08-27	2022-08-30	2022-09-03	2022-09-10	2022-09-24		DOG	5
220	Hattigore	31-45	F	T/W	2022-08-27	2022-09-01	2022-09-04	2022-09-11	2022-09-26		DOG	5
221	Hattigore	0-15	M	P/D	2022-08-27	2022-08-30	2022-09-03	2022-09-10	2022-09-26		DOG	5
222	Hattigore	0-15	F	P/D	2022-08-28	2022-09-01	2022-09-06	2022-09-13	2022-09-27		DOG	5
223	Hattigore	16-30	M	N/W	2022-08-29	2022-09-02	2022-09-05	2022-09-13			DOG	4
224	Hattigore	31-45	F	T/W	2022-08-29	2022-08-31	2022-09-05	2022-09-12	2022-09-26		DOG	5
225	Hattigore	0-15	M	N/W	2022-08-30	2022-09-03	2022-09-07				DOG	3
226	Hattigore		M	P/D	2022-08-30	2022-09-02	2022-09-06	2022-09-13	2022-09-27		DOG	5
227	Hattigore	0-15	F	P/D	2022-08-30	2022-09-02	2022-09-06	2022-09-14	2022-09-28		DOG	5
228	Hattigore	0-15	F	STAFF	2022-09-02	2022-09-05	2022-09-09	2022-09-16	2022-10-05		DOG	5
229	Hattigore	31-45	F	P/W	2022-09-05	2022-09-08	2022-09-12	2022-09-21	2022-10-03		DOG	5
230	Hattigore	0-15	M	N/D	2022-09-11	2022-09-14	2022-09-17	2022-09-23	2022-10-09		DOG	5
231	Hattigore	0-15	M	P/D	2022-09-13	2022-09-16	2022-09-20	2022-09-27	2022-10-11		DOG	5
232	Hattigore	0-15	F	P/D	2022-09-13	2022-09-17	2022-09-20	2022-09-27	2022-10-11		DOG	5
233	Hattigore	16-30	M	T/W	2022-09-13	2022-09-16	2022-09-20	2022-09-27	2022-10-11		DOG	5
234	Hattigore	0-15	M	P/D	2022-09-15	2022-09-18	2022-09-22	2022-09-29	2022-10-13		DOG	5
235	Hattigore	46-60	M	T/W	2022-09-16	2022-09-19	2022-09-23	2022-09-30	2022-10-14		DOG	5
236	Hattigore	0-15	F	P/D	2022-09-21	2022-09-24	2022-09-28	2022-10-05	2022-10-19		DOG	5
237	Hattigore	16-30	M	N/W	2022-09-20						DOG	1
238	Hattigore	0-15	F	P/D	2022-09-20	2022-09-23	2022-09-27	2022-10-05	2022-10-19		DOG	5
239	Hattigore	0-15	F	P/D	2022-09-22	2022-09-25	2022-09-30	2022-10-06	2022-10-20		DOG	5
240	Hattigore	16-30	M	N/W	2022-09-24	29-02-2022	2022-10-03				DOG	3
241	Hattigore	0-15	M	N/W	2022-09-24	2022-09-27	2022-10-01	2022-10-08			DOG	4
242	Hattigore	31-45	M	N/W		2022-09-25	2022-09-29	2022-10-06			DOG	3
243	Hattigore	16-30	F	STAFF	2022-09-27	2022-09-30	2022-10-04				DOG	3
244	Hattigore	31-45	F	N/W	2022-09-28						DOG	1
245	Hattigore	16-30	F	T/W	2022-10-01	2022-10-04	2022-10-08	2022-10-15	2022-10-29		DOG	5
246	Hattigore	46-60	F	N/W	2022-10-02	2022-10-05	2022-10-09	2022-10-16	2022-10-30		DOG	5
247	Hattigore	46-60	F	STAFF	2022-10-02	2022-10-05	2022-10-09	2022-10-16			DOG	4
248	Hattigore	16-30	F	P/W	2022-10-04	2022-10-07	2022-10-11	2022-10-18	2022-11-01		DOG	5
249	Hattigore	0-15	M	N/D	2022-10-06	2022-10-09	2022-10-13	2022-10-20	2022-11-03		DOG	5
250	Hattigore	16-30	M	P/W	2022-10-07	2022-10-11	2022-10-14				DOG	3
251	Hattigore	16-30	M	T/W	2022-10-07	2022-10-10	2022-10-14	2022-10-21			DOG	4
252	Hattigore	31-45	F	T/W	2022-10-07	2022-10-10	2022-10-14	2022-10-21			DOG	4
253	Hattigore	31-45	M	N/W	2022-10-08	2022-10-11	2022-10-15	2022-10-22	2022-10-29		DOG	5
254	Hattigore	46-60	M	T/W	2022-09-26	2022-09-29	2022-10-03	2022-10-10	2022-10-25		DOG	5
255	Hattigore	0-15	F	STAFF	2022-10-02	2022-10-05	2022-10-09	2022-10-16	2022-10-30		DOG	5
256	Hattigore	16-30	M	P/W	2022-10-09	2022-10-12	2022-10-16	2022-10-23			DOG	4
257	Hattigore	31-45	F	T/W	2022-10-09						DOG	1
258	Hattigore	0-15	M	P/D	2022-10-12	2022-10-15	2022-10-19				DOG	3
259	Hattigore	0-15	F	N/W	2022-10-14	2022-10-17	2022-10-22	2022-10-28			DOG	4
260	Hattigore	16-30	M	T/W	2022-10-14	2022-10-17	2022-10-21	2022-10-28	2022-11-12		DOG	5
261	Hattigore	16-30	M	N/W	2022-10-14	2022-10-17	2022-10-21	2022-10-28	2022-11-12		DOG	5
262	Hattigore	31-45	M	P/W	2022-10-16	2022-10-19	2022-10-23	2022-10-30	2022-11-13		DOG	5
263	Hattigore	46-60	F	P/D	2022-10-16	2022-10-19	2022-10-23	2022-10-30			DOG	4
264	Hattigore	16-30	F	P/D	2022-10-18	2022-10-21	2022-10-25				DOG	3
265	Hattigore	16-30	F	N/W	2022-10-19	2022-10-22	2022-10-26	2022-11-02			DOG	4
266	Hattigore	31-45	M	P/W	2022-10-21						DOG	1
267	Hattigore	46-60	F	P/D	2022-10-22	2022-10-26	2022-11-01	2022-11-05			DOG	4
268	Hattigore	16-30	F	P/W	2022-10-24	2022-10-27	2022-11-01				DOG	3
269	Hattigore	0-15	F	P/D	2022-10-28						DOG	1
270	Hattigore	31-45	M	P/W	2022-10-28	2022-11-01	2022-11-05				DOG	3
271	Hattigore	31-45	M	P/W	2022-10-28	2022-11-01	2022-11-04	2022-11-11	2022-11-25		DOG	5
272	Hattigore	0-15	F	P/D	2022-11-02	2022-11-05	2022-11-09	2022-11-16	2022-11-30		DOG	5
273	Hattigore	31-45	M	N/W	2022-11-02	2022-11-05	2022-11-09	2022-11-16	2022-12-02		DOG	5
274	Hattigore	16-30	F	N/W	2022-10-30	2022-11-02	2022-11-06	2022-11-13	2022-11-27		DOG	5
275	Hattigore	31-45	F	P/W	2022-11-02	2022-11-05	2022-11-09	2022-11-16			DOG	4
276	Hattigore	0-15	M	P/D	2022-11-02	2022-11-05	2022-11-09	2022-11-17	2022-12-01		DOG	5
277	Hattigore	31-45	F	STAFF	2022-11-05	2022-11-08	2022-11-12	2022-11-19	2022-12-04		DOG	5
278	Hattigore	31-45	M	P/W	2022-11-07	2022-11-10	2022-11-15	2022-11-22			DOG	4
279	Hattigore	31-45	F	P/W	2022-11-07	2022-11-10	2022-11-15	2022-11-21	2022-12-05		DOG	5
280	Hattigore	31-45	F	P/W	2022-11-09	2022-11-12	2022-11-16	2022-11-23	2022-12-07		DOG	5
281	Hattigore	16-30	F	N/W	2022-11-09	2022-11-12					DOG	2
282	Hattigore	31-45	F	N/W	2022-11-11	2022-11-14	2022-11-18	2022-11-25	2022-12-09		DOG	5
283	Hattigore	31-45	M	P/W	2022-11-12	2022-11-15	2022-11-19	2022-11-26			DOG	4
284	Hattigore	16-30	M	N/W	2022-11-13	2022-11-16	2022-11-21				DOG	3
285	Hattigore	16-30	M	N/W	2022-11-13	2022-11-17	2022-11-20	2022-11-30	2022-12-10		DOG	5
286	Hattigore	0-15	F	N/W	2022-11-13	2022-11-17	2022-11-20	2022-11-28	2022-12-12		DOG	5
287	Hattigore	46-60	M	N/W	2022-11-15	2022-11-18	2022-11-22	2022-11-30	2022-12-12		DOG	5
288	Hattigore	46-60	M	N/W	2022-11-15	2022-11-20	2022-11-23	2022-11-28	2022-12-12		DOG	5
289	Hattigore	46-60	F	N/W	2022-11-15	2022-11-18	2022-11-22	2022-11-30	2022-12-15		DOG	5
290	Hattigore	31-45	F	P/W	2022-11-15	2022-11-18					DOG	2
291	Hattigore	0-15	F	P/D	2022-11-17	2022-11-20	2022-11-24	2022-12-01	2022-12-15		DOG	5
292	Hattigore	>61	M	N/W	2022-11-19	2022-11-22	2022-11-26				DOG	3
293	Hattigore	46-60	M	P/W	2022-11-22	2022-11-25	2022-11-30	2022-12-06	2022-12-20		DOG	5
294	Hattigore	0-15	F	P/D	2022-11-23	2022-11-26	2022-11-30	2022-12-08	2022-12-21		DOG	5
295	Hattigore	16-30	F	P/D	2022-11-23	2022-11-26	2022-11-30	2022-12-07	2022-12-21		DOG	5
296	Hattigore	31-45	M	N/W	2022-11-24	2022-11-27	2022-12-01	2022-12-08	2022-12-22		DOG	5
297	Hattigore	16-30	F	T/W	2022-11-24	2022-11-27	2022-12-01	2022-12-08			DOG	4
298	Hattigore	31-45	F	P/W	2022-11-25	2022-12-14					DOG	2
299	Hattigore	46-60	M	N/W	2022-11-25						DOG	1
300	Hattigore	0-15	M	P/D	2022-11-26						DOG	1
301	Hattigore	16-30	F	STAFF	2022-11-29		2022-12-06	2022-12-14	2022-12-27		DOG	4
302	Hattigore	0-15	M	P/W	2022-11-30	2022-12-03	2022-12-08	2022-12-14			DOG	4
303	Hattigore	0-15	M	P/D	2022-12-02	2022-12-06	2022-12-10	2022-12-16	2022-12-30		DOG	5
304	Hattigore	16-30	F	N/W	2022-12-03	2022-12-06	2022-12-10				DOG	3
305	Hattigore	16-30	F	N/W	2022-12-04						DOG	1
306	Hattigore	0-15	M	P/D	2022-12-04		2022-12-11				DOG	2
307	Hattigore	31-45	F	P/W	2022-12-05	2022-12-08	2022-12-13	2022-12-19	2023-01-02		DOG	5
308	Hattigore	46-60	F	P/D	2022-12-05	2022-12-08					DOG	2
309	Hattigore	0-15	M	P/D	2022-12-05	2022-12-08	2022-12-13	2022-12-20	2023-01-03		DOG	5
310	Hattigore	0-15	F	P/D	2022-12-06	2022-12-09	2022-12-13	2022-12-20	2023-01-03		DOG	5
311	Hattigore	31-45	M	P/W	2022-12-06	2022-12-10	2022-12-14	2022-12-20	2023-01-04		DOG	5
312	Hattigore	0-15	M	N/D	2022-12-08	2022-12-11	2022-12-15	2022-12-22	2023-01-05		DOG	5
313	Hattigore	0-15	M	P/D	2022-12-08	2022-12-11	2022-12-16	2022-12-22	2023-01-05		DOG	5
314	Hattigore	31-45	M	P/W	2022-12-08	2022-12-13	2022-12-15	2022-12-28	2023-01-05		DOG	5
315	Hattigore	0-15	M	STAFF	2022-12-09	2022-12-12	2022-12-16	2022-12-23	2023-01-06		DOG	5
316	Hattigore	31-45	M	P/W	2022-12-09	2022-12-12	2022-12-16	2022-12-23	2023-01-06		DOG	5
317	Hattigore	46-60	M	N/W	2022-12-09	2022-12-12	2022-12-16	2022-12-23	2023-01-12		DOG	5
318	Hattigore	31-45	M	P/W	2022-12-10						DOG	1
319	Hattigore	16-30	M	N/W	2022-12-10	2022-12-13	2022-12-17	2022-12-24	2023-01-07		DOG	5
320	Hattigore	16-30	F	N/W	2022-12-10						DOG	1
321	Hattigore	0-15	M	P/D	2022-12-13	2022-12-16	2022-12-21	2022-12-27	2023-01-10		DOG	5
322	Hattigore	0-15	F	N/W	2022-12-14	2022-12-17	2022-12-20	2023-01-10	2023-01-25		DOG	5
323	Hattigore	0-15	F	P/D	2022-12-15	2022-12-18	2022-12-29	2023-01-07	2023-01-12		DOG	5
324	Hattigore	46-60	M	N/W	2022-12-15	2022-12-18					DOG	2
325	Hattigore	0-15	F	P/D	2022-12-16	2022-12-19	2022-12-23	2022-12-30	2023-01-13		DOG	5
326	Hattigore	0-15	M	P/D	2022-12-16	2022-12-19	2022-12-23	2022-12-30	2023-01-13		DOG	5
327	Hattigore	16-30	F	STAFF	2022-12-17	2022-12-20	2022-12-24	2022-12-31	2023-01-14		DOG	5
328	Hattigore	0-15	F	N/W	2022-12-17	2022-12-20	2022-12-24	2022-12-31	2023-01-14		DOG	5
329	Hattigore	31-45	F	P/W	2022-12-18	2023-01-18	2023-01-25	2023-02-01			DOG	4
330	Hattigore	46-60	M	TW	2022-12-18	2022-12-21	2022-12-25	2023-01-01	2023-01-15		DOG	5
331	Hattigore	46-60	M	N/W	2022-12-20	2022-12-23	2022-12-27	2023-01-03	2023-01-18		DOG	5
332	Hattigore	0-15	M	P/D	2022-12-20	2022-12-23	2022-12-27	2023-01-03	2023-01-17		DOG	5
333	Hattigore	16-30	F	N/W		2022-12-20	2022-12-24	2023-02-15			DOG	3
334	Hattigore	31-45	F	N/W	2022-12-20	2022-12-23	2022-12-27	2023-01-03	2023-01-17		DOG	5
335	Hattigore	0-15	F	P/D	2022-12-20	2022-12-23	2022-12-27	2023-01-03	2023-01-17		DOG	5
336	Hattigore	0-15	M	P/D	2022-12-21						DOG	1
337	Hattigore	31-45	M	N/W	2022-12-23	2022-12-26	2022-12-30	2023-01-06	2023-01-20		DOG	5
338	Hattigore	0-15	F	P/D	2022-12-24	2022-12-27	2022-12-31	2023-01-07	2023-01-21		DOG	5
339	Hattigore	0-15	F	P/D	2022-12-23	2022-12-26	2022-12-30	2023-01-06	2023-01-20		DOG	5
340	Hattigore	31-45	F	P/W	2022-12-28	2022-12-31	2023-01-04	2023-01-12	2023-01-25		DOG	5
341	Hattigore	0-15	F	P/D	2022-12-28	2022-12-31	2023-01-04	2023-01-11	2023-01-25		DOG	5
342	Hattigore	31-45	F	P/W	2022-12-26	2022-12-29	2023-01-02	2023-01-09	2023-01-23		DOG	5
343	Hattigore	31-45	F	P/W	2022-12-29	2023-01-02	2023-01-07	2023-01-12	2023-01-26		DOG	5
344	Hattigore	46-60	F	P/W	2022-12-30	2023-01-02	2022-01-06	2022-01-13	2022-01-27		DOG	5
345	Hattigore	31-45	M	P/W	2023-02-01	2023-05-01	2023-09-01	1/17/2023	1/30/2023			5
346	Hattigore	31-45	F	P/W	2023-03-01	2023-06-01	2023-10-01	1/17/2023	2023-01-02			5
347	Hattigore	0-15	M	P/D	2023-04-01	2023-07-01	2023-12-01	1/18/2023	2023-01-02			5
348	Hattigore	31-45	M	P/W	2023-06-01	2023-09-01	1/13/2023	1/20/2023	2023-04-02			5
349	Hattigore	0-15	F	P/D	2023-06-01	2023-09-01	1/13/2023	1/20/2023	2023-03-02			5
350	Hattigore	0-15	M	P/D	2023-08-01	2023-11-01	1/15/2023	1/22/2023	2023-05-02			5
351	Hattigore	46-60	F	P/W	2023-09-01	2023-12-01	1/16/2023	1/23/2023	2023-06-02			5
352	Hattigore	0-15	M	P/W	2023-09-01	2023-12-01	1/16/2023	1/23/2023	2023-06-02			5
353	Hattigore	31-45	M	P/W	2023-10-01	1/13/2023	1/17/2023	1/24/2023	2023-07-02			5
354	Hattigore	16-30	M	N/W	2023-10-01	1/13/2023	1/17/2023	1/24/2023	2023-07-02			5
355	Hattigore	16-30	M	N/W	2023-10-01	1/13/2023	1/17/2023	1/25/2023				4
356	Hattigore	0-15	F	P/D	2023-12-01	1/15/2023	1/19/2023	1/26/2023				4
357	Hattigore	0-15	F	P/D	1/13/2023	1/16/2023	1/20/2023	1/27/2023	2023-10-02			5
358	Hattigore	16-30	M	N/W	1/16/2023							1
359	Hattigore	31-45	M	N/W	1/17/2023	1/20/2023	1/27/2023	2023-01-02				4
360	Hattigore	16-30	F	P/D	1/14/2023	1/17/2023	1/21/2023	2023-03-02				4
361	Hattigore	0-15	M	N/W	1/21/2023	1/24/2023	1/28/2023	2023-04-02	2/18/2023			5
362	Hattigore	16-30	M	N/W	1/21/2023	1/24/2023	1/28/2023					3
363	Hattigore	0-15	F	STAFF	1/21/2023	1/25/2023	1/28/2023	2023-04-02	2/24/2023			5
364	Hattigore	31-45	M	STAFF	1/25/2023	1/28/2023	2023-01-02	2023-09-02	2023-02-03			5
365	Hattigore	31-45	M	P/W	1/25/2023	1/29/2023	2023-04-02	2/23/2023				4
366	Hattigore	0-15	M	P/D	1/28/2023	1/31/2023	2023-04-02	2023-11-02	2/25/2023			5
367	Hattigore	16-30	F	N/W	1/29/2023	2023-01-02	2023-05-02					3
368	Hattigore	0-15	M	P/D	1/30/2023	2023-02-02	2023-06-02	2/13/2023	2/27/2023			4
369	Hattigore	16-30	M	N/W	1/31/2023	2023-03-02	2023-07-02					3
370	Hattigore	0-15	M	P/D	1/31/2023	2023-04-02	2023-07-02	2/14/2023	2/28/2023			5
371	Hattigore	46-60	F	P/D	1/31/2023	2023-04-02	2023-07-02	2/14/2023	2/28/2023			5
372	Hattigore	0-15	M	N/D	2023-01-02	2023-04-02						2
373	Hattigore	16-30	M	P/W	2023-02-02	2023-06-02	2023-12-02	2023-04-03				4
374	Hattigore	0-15	M	N/W	2023-03-02	2023-06-02	2023-10-02	2023-03-03				4
375	Hattigore	0-15	F	P/D	2023-04-02	2023-07-02	2023-11-02	2/18/2023	2023-04-03			5
376	Hattigore	16-30	M	N/W	2023-04-02	2023-07-02	2023-11-02	2/18/2023	2023-03-03			5
377	Hattigore	46-60	F	P/W	2023-04-02	2023-07-02	2023-11-02	2/18/2023	2023-07-03			5
378	Hattigore	31-45	M	STAFF	2023-05-02	2023-08-02	2023-12-02	2/19/2023	2023-05-03			5
379	Hattigore	0-15	F	P/D	2023-06-02	2023-09-02	2/14/2023	2/20/2023	2023-06-03			5
380	Hattigore	0-15	F	P/D	2023-06-02	2023-09-02	2/13/2023	2/20/2023	2023-06-03	LEFT LEG	CAT BITE	5
381	Hattigore	31-45	F	P/W	2023-07-02	2023-10-02	2/14/2023	2/21/2023	2023-07-03			5
382	Hattigore	31-45	F	P/W	2023-11-02	2/14/2023	2/18/2023	2/25/2023	2023-11-03			5
383	Hattigore	16-30	F	P/W	2023-11-02	2/14/2023	2/18/2023	2/25/2023	3/27/2023			5
384	Hattigore	31-45	M	STAFF	2/15/2023	2/20/2023	2/23/2023	2023-01-03	3/16/2023			5
385	Hattigore	0-15	F	P/D	2/20/2023	2/23/2023	2/27/2023	2023-07-03	3/27/2023			5
386	Hattigore	0-15	F	P/D	2/15/2023	2/18/2023	2/22/2023	2023-01-03	3/16/2023			5
387	Hattigore	16-30	F	N/W	2/23/2023	2/26/2023	2023-03-03					3
388	Hattigore	0-15	M	P/D	2/23/2023	2/26/2023	2023-03-03	2023-09-03	3/23/2023			5
389	Hattigore	16-30	F	N/W	2/25/2023	2/28/2023						2
390	Hattigore	16-30	M	P/W	2/25/2023	2/28/2023	2023-04-03	2023-11-03	3/27/2023			5
391	Hattigore	0-15	M	P/D	2/26/2023	2023-01-03	2023-05-03	2023-12-03	3/26/2023			5
392	Hattigore	0-15	F	P/D	2/27/2023	2023-02-03	2023-07-03					3
393	Hattigore	16-30	F	P/D	2/28/2023	2023-03-03	2023-07-03	3/14/2023	3/28/2023			5
394	Hattigore	0-15	M	P/D	2023-01-03	2023-04-03						2
395	Hattigore	31-45	M	P/W	2023-02-03	2023-05-03	2023-09-03	3/16/2023	3/30/2023			5
396	Hattigore	0-15	F	P/D	2023-02-03	2023-05-03	2023-08-03	3/16/2023	3/30/2023			5
397	Hattigore	46-60	M	P/W	2023-08-03	2023-11-03	3/15/2023	3/22/2023	2023-07-04			5
398	Hattigore	16-30	F	N/W	2023-08-03	2023-11-03	3/15/2023	3/22/2023				4
399	Hattigore	0-15	M	N/D	2023-09-03	2023-12-03	3/16/2023	3/23/2023	2023-05-04			5
400	Hattigore	0-15	M	P/D	2023-09-03	2023-12-03	3/16/2023	3/23/2023	2023-05-04			5
401	Hattigore	31-45	F	P/W	2023-11-03	3/14/2023	3/18/2023	3/25/2023	2023-08-04			5
402	Hattigore	0-15	M	P/D	2023-11-03	3/15/2023	3/18/2023	3/25/2023	2023-08-04			5
403	Hattigore	0-15	F	P/D	2023-12-03	3/15/2023	3/19/2023	3/26/2023	2023-11-04			5
404	Hattigore	0-15	F	P/D	2023-12-03	3/15/2023	3/19/2023	3/26/2023	2023-09-04			5
405	Hattigore	0-15	M	N/W	3/15/2023	3/18/2023	3/22/2023	3/29/2023	4/13/2023			5
406	Hattigore	46-60	F	N/W	3/15/2023	3/18/2023	3/22/2023	3/29/2023	2023-12-04			5
407	Hattigore	0-15	F	N/W	3/15/2023	3/18/2023	3/22/2023	3/29/2023				4
408	Hattigore	16-30	M	T/W	3/16/2023	3/19/2023	3/23/2023	3/30/2023	4/15/2023			5
409	Hattigore	0-15	F	N/W	3/18/2023	3/21/2023						2
410	Hattigore	31-45	M	P/W	3/21/2023	3/24/2023	3/28/2023	2023-05-04	4/18/2023			5
411	Hattigore	16-30	M	P/W	3/21/2023	3/24/2023	3/28/2023	2023-04-04	4/18/2023			5
412	Hattigore	31-45	F	P/W	3/22/2023	3/25/2023	3/29/2023	2023-05-04				4
413	Hattigore	0-15	F	P/D	3/25/2023	3/28/2023	2023-02-04	2023-09-04	4/23/2023			5
414	Hattigore	16-30	F	P/W	3/25/2023	3/28/2023	2023-02-04	2023-09-04	4/23/2023			5
415	Hattigore	0-15	F	N/W	3/25/2023	3/28/2023	2023-02-04	2023-09-04	4/22/2023			5
416	Hattigore	31-45	M	N/W	3/26/2023	3/29/2023	2023-03-04					3
417	Hattigore	46-60	F	N/W	3/26/2023	3/29/2023	2023-02-04	2023-09-04	4/23/2023			5
418	Hattigore	0-15	M	N/W	3/28/2023	3/31/2023	2023-04-04	2023-11-04	4/25/2023			5
419	Hattigore	31-45	M	N/W	3/29/2023	2023-01-04	2023-05-04					3
420	Hattigore	16-30	F	N/W	3/30/2023	2023-02-04	2023-06-04	4/13/2023	4/27/2023			4
421	Hattigore	31-45	F	T/W	3/30/2023	2023-02-04	2023-06-04	4/13/2023				3
422	Hattigore	0-15	M	N/W	2023-03-04	2023-06-04						2
423	Hattigore	31-45	F	STAFF	2023-04-04	2023-07-04	2023-11-04					3
424	Hattigore	0-15	F	P/D	2023-04-04	2023-07-04	2023-11-04	4/18/2023	2023-01-05			5
425	Hattigore	46-60	M	OMRE	2023-05-04	2023-09-04	4/15/2023					3
426	Hattigore	31-45	F	STAFF	2023-10-04	4/13/2023	4/17/2023	4/24/2023	2023-09-05			5
427	Hattigore	16-30	F	N/W	2023-10-04							1
428	Hattigore	16-30	F	P/W	4/13/2023	4/16/2023						2
429	Hattigore	46-60	M	N/W	4/17/2023	4/20/2023	4/24/2023	2023-01-05	5/15/2023			5
430	Hattigore	0-15	M	N/D	4/18/2023							1
431	Hattigore	0-15	M	P/D	4/18/2023	4/21/2023	4/25/2023	2023-02-05	5/16/2023			5
432	Hattigore	0-15	M	N/D	4/21/2023	4/24/2023	4/29/2023	2023-05-05				4
433	Hattigore	16-30	F	N/D	4/21/2023	4/24/2023						2
434	Hattigore	16-30	M	T/W	4/22/2023	4/26/2023	4/30/2023	2023-06-05	5/20/2023			5
435	Hattigore	31-45	F	P/W	4/22/2023	4/25/2023	4/29/2023	2023-06-05	5/20/2023			5
436	Hattigore	31-45	F	N/W	4/24/2023	4/27/2023	2023-01-05	2023-08-05				4
437	Hattigore	0-15	F	P/D	4/24/2023	4/27/2023	2023-01-05	2023-08-05	5/22/2023			5
438	Hattigore	16-30	M	N/W	4/24/2023	4/27/2023	2023-01-05	2023-08-05	5/22/2023			5
439	Hattigore	16-30	F	T/W	4/25/2023	4/28/2023	2023-02-05	2023-09-05	5/24/2023			5
440	Hattigore	0-15	F	P/D	4/27/2023	4/30/2023	2023-04-05	2023-11-05	5/25/2023			5
441	Hattigore	0-15	F	P/D	4/28/2023	2023-02-05	2023-06-05	2023-12-05	5/26/2023			5
442	Hattigore	16-30	M	P/W	4/30/2023	2023-03-05	2023-08-05	5/14/2023	5/28/2023			5
443	Hattigore	0-15	F	P/D	2023-03-05	2023-06-05	2023-10-05	5/17/2023	5/31/2023		DOG BITE	5
444	Hattigore	16-30	M	N/W	2023-03-05	2023-06-05					DOG BITE	2
445	Hattigore	16-30	M	N/W	2023-04-05	2023-07-05	2023-11-05	5/18/2023			DOG BITE	4
446	Hattigore	46-60	M	N/W	2023-07-05	2023-10-05	5/14/2023				DOG BITE	3
447	Hattigore	0-15	F	N/W	2023-07-05	2023-10-05	5/14/2023	5/21/2023	2023-06-06		DOG BITE	5
448	Hattigore	0-15	F	P/D	2023-07-05	2023-10-05	5/14/2023	5/21/2023	2023-04-06		DOG BITE	5
449	Hattigore	46-60	M	N/W	2023-07-05						DOG BITE	1
450	Hattigore	16-30	F	N/W	2023-08-05	2023-11-05	5/15/2023	5/22/2023	2023-05-06		DOG BITE	5
451	Hattigore	31-45	M	P/W	2023-11-05	5/14/2023	5/18/2023				DOG BITE	3
452	Hattigore	16-30	F	LEARNER	2023-08-05	2023-11-05	5/15/2023	5/22/2023	2023-05-06		DOG BITE	5
453	Hattigore	0-15	M	P/D	5/15/2023	5/18/2023	5/22/2023	5/29/2023	2023-12-06		DOG BITE	5
454	Hattigore	31-45	F	P/W	5/15/2023	5/15/2023	5/19/2023	5/26/1932	2023-09-06	RIGHT HAND	CAT SCRATCH	5
455	Hattigore	16-30	F	N/W	5/13/2023						DOG BITE	1
456	Hattigore	31-45	M	T/W	5/15/2023	2/18/2023	5/22/2023	5/29/2023	2023-12-06		CAT SCRATCH	5
457	Hattigore	16-30	M	N/W	5/16/2023	5/19/2023	5/23/2023	5/30/2023	6/17/2023		DOG BITE	5
458	Hattigore	0-15	M	P/D	5/19/2023	5/22/2023	5/26/2023	2023-03-06	6/17/2023		DOG BITE	5
459	Hattigore	0-15	F	N/D	5/20/2023	5/23/2023	5/27/2023	2023-03-06	6/17/2023		DOG BITE	5
460	Hattigore	16-30	F	P/W	5/21/2023	5/24/2023	5/27/2023	2023-03-06	6/18/2023		DOG BITE	5
461	Hattigore	16-30	F	P/W	5/22/2023	5/25/2023	5/29/2023	2023-05-06	6/19/2023		DOG BITE	5
462	Hattigore	>61	F	STAFF	5/24/2023	5/29/2023	5/31/2023	2023-07-06	6/21/2023		DOG BITE	5
463	Hattigore	0-15	F	STAFF	5/24/2023	5/27/2023	5/31/2023	2023-07-06	6/21/2023		DOG BITE	5
464	Hattigore	46-60	F	N/W	5/26/2023	5/29/2023	2023-02-06	2023-09-06	6/23/2023		DOG BITE	5
465	Hattigore	16-30	M	P/W	5/28/2023	5/31/2023	2023-04-06	2023-11-06	6/25/2023		DOG BITE	5
466	Hattigore	0-15	M	P/D	5/29/2023	2023-01-06	2023-05-06				DOG BITE	3
467	Hattigore	16-30	F	N/W	5/29/2023	2023-01-06	2023-05-06	2023-12-06	6/26/2023		CAT BITE	5
468	Hattigore	46-60	M	N/W	5/30/2023	2023-02-06	2023-06-06	6/13/2023	6/27/2023		DOG BITE	5
469	Hattigore	16-30	M	P/W	5/29/2023	2023-01-06	2023-05-06	2023-12-06	6/26/2023		DOG BITE	5
470	Hattigore	0-15	F	P/D	2023-01-06	2023-04-06	2023-08-06	6/15/2023	6/29/2023		DOG BITE	5
471	Hattigore	0-15	M	P/D	2023-01-06	2023-04-06	2023-08-06	6/16/2023	6/29/2023		DOG BITE	5
472	Hattigore	31-45	F	P/W	2023-02-06	2023-09-06	6/25/2023				DOG BITE	3
473	Hattigore	0-15	M	P/D	2023-03-06	2023-06-06	2023-10-06	2023-07-06	6/26/2023		DOG BITE	5
474	Hattigore	0-15	M	N/W	2023-04-06	2023-07-06	2023-11-06	6/18/2023	2023-02-07		DOG BITE	5
475	Hattigore	0-15	M	P/D	2023-04-06	2023-07-06	2023-11-06	6/18/2023	2023-02-07	RIGHT HAND		5
476	Hattigore	31-45	M	P/W	2023-05-06	2023-08-06	2023-12-06	6/19/2023	2023-03-07		DOG BITE	5
477	Hattigore	46-60	F	P/W	2023-07-06	2023-10-06	6/17/2023	6/21/2023	2023-06-07		DOG BITE	5
478	Hattigore	0-15	M	P/D	2023-07-06	2023-10-06	6/14/2023	6/21/2023	2023-05-07		DOG BITE	5
479	Hattigore	0-15	F	P/D	2023-08-06	2023-11-06	6/15/2023	6/22/2023	2023-06-07		DOG BITE	5
480	Hattigore	16-30	M	P/W	2023-09-06	6/13/2023	6/16/2023	2023-06-07			CAT BITE	4
481	Hattigore	16-30	M	N/W	2023-11-06	6/15/2023	6/18/2023	6/27/2023	2023-10-07		DOG BITE	5
482	Hattigore	16-30	M	N/W	2023-11-06	6/18/2023					DOG BITE	2
483	Hattigore	46-60	M	P/W	6/13/2023	6/16/2023	6/20/2023	2023-12-07			DOG BITE	4
484	Hattigore	46-60	F	T/W	6/16/2023	6/19/2023	6/23/2023	6/30/2023	7/14/2023		DOG BITE	5
485	Hattigore	0-15	M	N/W	6/20/2023	6/23/2023	6/28/2023	2023-04-07	7/18/2023		DOG BITE	5
486	Hattigore	0-15	F	N/W	6/20/2023	6/23/2023	6/28/2023	2023-04-07	7/18/2023		DOG BITE	5
487	Hattigore	31-45	F	P/W	6/21/2023	6/24/2023	6/28/2023	2023-05-07	7/19/2023		CAT BITE	5
488	Hattigore	16-30	F	N/W	6/23/2023	6/26/2023	6/30/2023	2023-07-07	7/21/2023		CAT BITE	5
489	Hattigore	0-15	F	P/D	6/24/2023	6/27/2023	2023-01-07	2023-08-07	7/22/2023		DOG BITE	5
490	Hattigore	31-45	M	P/W	6/25/2023	6/28/2023	2023-02-07	2023-09-07	7/23/2023		DOG BITE	5
491	Hattigore	46-60	F	P/W	6/27/2023	6/30/2023	2023-04-07	2023-11-07	7/25/2023		CAT BITE	5
492	Hattigore	31-45	F	P/W	6/27/2023	6/30/2023	2023-04-07	2023-12-07	7/25/2023		DOG BITE	5
493	Hattigore	16-30	M	N/W	6/29/2023	2023-02-07	2023-06-07	7/16/2023	2023-09-08		DOG BITE	5
494	Hattigore	46-60	M	P/W	6/30/2023	2023-04-07	2023-07-07	7/14/2023	7/28/2023		DOG BITE	5
495	Hattigore	0-15	F	P/D	6/30/2023	2023-04-07	2023-07-07	7/14/2023	7/28/2023		CAT BITE	5
496	Hattigore	31-45	F	P/W	2023-02-07	2023-05-07	2023-09-05	7/16/2023	7/30/2023		CAT BITE	5
497	Hattigore	16-30	M	N/W	2023-02-07	2023-05-07	2023-09-05				DOG BITE	3
498	Hattigore	31-45	F	P/W	2023-04-07	2023-07-07	2023-12-07	7/18/2023	2023-02-08		CAT BITE	5
499	Hattigore	46-60	M	N/W	2023-04-07	2023-07-07	2023-11-07	7/18/2023			DOG BITE	4
500	Hattigore	46-60	M	T/W	2023-04-07	2023-07-07	2023-12-07	7/18/2023	2023-01-08		DOG BITE	5
501	Hattigore	31-45	M	P/W	2023-06-07	2023-10-07	7/13/2023	7/20/2023	2023-04-08		DOG BITE	5
502	Hattigore	16-30	M	P/W	2023-06-07	2023-09-07	7/13/2023				DOG BITE	3
503	Hattigore	31-45	M	N/W	2023-07-07	2023-10-07	7/14/2023	7/21/2023	2023-05-08		DOG BITE	5
504	Hattigore	16-30	F	T/W	2023-07-07	2023-10-07	7/14/2023	7/21/2023	2023-04-08		DOG BITE	5
505	Hattigore	0-15	M	P/D	2023-08-07	2023-11-07	7/15/2023	7/22/2023	2023-08-08		DOG BITE	5
506	Hattigore	16-30	F	P/D	2023-10-07	7/13/2023	7/17/2023	7/30/2023	2023-07-08		DOG BITE	5
507	Hattigore			P/D	7/14/2023	7/17/2023	7/21/2023	7/28/2023	2023-11-08		DOG BITE	5
508	Hattigore	0-15	M	N/W	7/19/2023	7/22/2023	7/26/2023	2023-03-08	8/17/2023		DOG BITE	5
509	Hattigore	0-15	F	N/W	7/21/2023	7/24/2023	7/28/2023	2023-04-08	8/18/2023		DOG BITE	5
510	Hattigore	16-30	F	N/W	7/24/2023	7/27/2023	7/31/2023	2023-08-08	8/21/2023		CAT BITE	5
511	Hattigore	16-30	F	N/W	7/27/2023	7/30/2023					DOG BITE	2
512	Hattigore	0-15	F	N/W	7/27/2023	7/30/2023	2023-04-08	2023-11-08	8/25/2023		DOG BITE	5
513	Hattigore	16-30	M	N/D	7/27/2023	7/30/2023	2023-08-08	2023-10-08	8/25/2023		DOG BITE	5
514	Hattigore	0-15	F	STAFF	7/30/2023	2023-02-08	2023-06-08	8/13/2023	8/27/2023		CAT BITE	5
515	Hattigore	16-30	F	N/W	7/30/2023	2023-02-08					CAT BITE	2
516	Hattigore	0-15	M	P/D	7/30/2023	2023-02-08	2023-06-08	8/13/2023	8/27/2023		DOG BITE	5
517	Hattigore	0-15	M	P/D	2023-03-08	2023-03-08	2023-10-08	8/17/2023	8/31/2023		DOG BITE	5
518	Hattigore	16-30	M	P/W	2023-03-08	2023-03-08	2023-12-08	8/17/2023	8/31/2023		DOG BITE	5
519	Hattigore	0-15	M	P/W	2023-06-08	2023-09-08	8/17/2023	8/20/2023	2023-03-09		CAT BITE	5
520	Hattigore	16-30	M	P/W	2023-04-08	2023-07-08	2023-11-08	8/18/2023	2023-01-09		DOG BITE	5
521	Hattigore	16-30	F	P/W	2023-09-08	2023-12-08	8/17/2023	8/26/2023	2023-07-09		CAT BITE	5
522	Hattigore	46-60	M	P/W	2023-11-08	8/14/2023	8/18/2023				DOG SCRATCH	3
523	Hattigore	0-15	F	P/D	8/13/2023	8/16/2023	8/20/2023	8/27/2023	2023-10-09		DOG BITE	5
524	Hattigore	16-30	M	N/W	8/14/2023						DOG BITE	1
525	Hattigore	46-60	F	T/W	8/15/2023	8/18/2023	8/22/2023	8/29/2023	2023-12-09		CAT BITE	5
526	Hattigore	31-45	F	STAFF	8/20/2023	8/23/2023	8/27/2023	2023-03-09			CAT BITE	4
527	Hattigore	0-15	M	N/D	8/21/2023	8/25/2023	8/28/2023	2023-01-09			DOG BITE	4
528	Hattigore	0-15	F	P/D	8/23/2023	8/26/2023	8/30/2023	2023-07-09	9/20/2023		CAT BITE	5
529	Hattigore	31-45	M	STAFF	8/31/2023	2023-03-09	2023-07-09	9/14/2023	9/28/2023		DOG BITE	5
530	Hattigore	31-45	F	STAFF	8/30/2023	2023-02-09	2023-06-09	9/13/2023	9/27/2023		CAT BITE	5
531	Hattigore	16-30	M	N/W	2023-01-09	2023-04-09	2023-08-09	9/15/2023	9/28/2023		DOG BITE	5
532	Hattigore	16-30	F	P/W	2023-02-09	2023-05-09	2023-09-09	9/16/2023	9/30/2023		DOG BITE	5
533	Hattigore	16-30	F	N/W	2023-03-09	2023-07-09	2023-10-09	9/17/2023	2023-02-10		CAT BITE	5
534	Hattigore	31-45	F	P/W	2023-04-09	2023-07-09	9/16/2023	9/23/2023	2023-02-10		CAT BITE	5
535	Hattigore	16-30	M	N/W	2023-04-09	2023-07-09	2023-11-09	9/18/2023	2023-02-10		CAT SCRATCH	5
536	Hattigore	0-15	F	N/W	2023-05-09	2023-08-09	2023-12-09	9/19/2023	2023-03-10		DOG BITE	5
537	Hattigore	31-45	M	P/W	2023-06-09	2023-09-09	9/13/2023	9/21/2023			CAT BITE	4
538	Hattigore	16-30	M	T/W	2023-06-09	2023-09-09					CAT SCRATCH	2
539	Hattigore	31-45	M	P/W	2023-09-09	2023-12-09					CAT BITE	2
540	Hattigore	31-45	M	P/W	2023-11-09	9/15/2023	9/18/2023	9/25/2023	2023-10-10		CAT BITE	5
541	Hattigore	16-30	F	N/W	2023-12-09	9/15/2023	9/19/2023	9/26/2023	2023-10-10		DOG BITE	5
542	Hattigore	16-30	F	N/W	2023-12-09						DOG BITE	1
543	Hattigore	0-15	M	P/D	9/13/2023	9/16/2023	9/21/2023	9/28/2023	2023-11-10		DOG BITE	5
544	Hattigore	0-15	M	P/D	9/14/2023	9/17/2023	9/21/2023	9/28/2023	2023-12-10		DOG BITE	5
545	Hattigore	16-30	F	LEARNER	9/16/2023	9/19/2023	9/23/2023	9/30/2023	10/14/2023		CAT BITE	5
546	Hattigore	16-30	M	P/W	9/18/2023	9/21/2023	9/25/2023	2023-02-10	10/20/2023		DOG BITE	5
547	Hattigore	31-45	F	P/W	9/19/2023	9/22/2023	9/26/2023	2023-03-10	10/17/2023		CAT SCRATCH	5
548	Hattigore	31-45	M	P/W	9/20/2023						CAT BITE	1
549	Hattigore	31-45	F	P/W	9/21/2023	9/24/2023	2023-04-10	2023-11-10	10/25/2023		CAT SCRATCH	5
550	Hattigore	31-45	M	P/W	9/22/2023	9/25/2023	9/29/2023	2023-06-10	10/21/2023		DOG BITE	5
551	Hattigore	31-45	M	N/W	9/24/2023						CAT BITE	1
552	Hattigore	16-30	F	N/W	9/25/2023	9/28/2023	2023-03-10	2023-09-10			DOG BITE	4
553	Hattigore	0-15	M	P/D	9/26/2023	9/30/2023	2023-03-10	2023-10-10	10/24/2023		CAT BITE	5
554	Hattigore	>61	F	T/W	9/26/2023	9/29/2023	2023-03-10	2023-10-10	10/24/2023		CAT BITE	5
555	Hattigore	31-45	F	T/W	9/26/2023	9/29/2023	2023-03-10	2023-10-10	10/24/2023		CAT BITE	5
556	Hattigore	46-60	F	N/W	9/27/2023	9/30/2023	2023-04-10	10/18/2023	10/26/2023		DOG BITE	5
557	Hattigore	16-30	F	N/W	9/28/2023	2023-01-10	2023-05-10	2023-12-10	10/26/2023		CAT BITE	5
558	Hattigore	31-45	M	T/W	9/28/2023	2023-01-10	2023-05-10	2023-12-10			CAT BITE	4
559	Hattigore	16-30	F	P/W	9/30/2023	2023-03-10	2023-07-10	10/14/2023	10/28/2023		CAT BITE	5
560	Hattigore	0-15	F	P/D	2023-01-10	2023-04-10	2023-08-10	10/15/2023	10/29/2023		CAT BITE	5
561	Hattigore	0-15	F	STAFF	2023-02-10	2023-05-10	2023-10-10	10/17/2023	10/30/2023		CAT BITE	5
562	Hattigore	46-60	M	P/W	2023-04-10	2023-07-10	2023-11-10	10/18/2023	2023-02-11		DOG BITE	5
563	Hattigore	0-15	M	STAFF	2023-04-10	2023-07-10	2023-11-10	10/19/2023	2023-02-11		CAT BITE	5
564	Hattigore	16-30	M	N/W	2023-05-10	2023-08-10	2023-12-10	10/19/2023	2023-03-11		CAT BITE	5
565	Hattigore	31-45	F	P/W	2023-06-10	2023-09-10	10/13/2023	10/20/2023			CAT BITE	4
566	Hattigore	16-30	F	N/W	2023-07-10	2023-10-10					CAT BITE	2
567	Hattigore	0-15	F	N/W	2023-08-10	2023-11-10	10/15/2023	10/22/2023	2023-06-11		DOG BITE	5
568	Hattigore	31-45	F	P/W	2023-12-10	10/15/2023	10/19/2023	10/26/2023	2023-10-11		CAT BITE	5
569	Hattigore	16-30	M	P/W	10/13/2023	10/16/2023	10/21/2023	10/28/2023	2023-11-11		CAT BITE	5
570	Hattigore	16-30	F	N/W	10/16/2023	10/20/2023	10/23/2023	10/30/2023	11/13/2023		CAT BITE	5
571	Hattigore	46-60	M	N/W	10/16/2023	10/19/2023	10/23/2023	10/30/2023	11/13/2023		DOG BITE	5
572	Hattigore	46-60	M	STAFF	10/17/2023	10/20/2023	10/24/2023	2023-01-11	11/14/2023		CAT BITE	5
573	Hattigore	16-30	F	P/W	10/17/2023	10/20/2023	10/24/2023	10/31/2023	11/15/2023		DOG BITE	5
574	Hattigore	31-45	F	N/W	10/17/2023	10/20/2023	10/24/2023	2023-01-11	11/14/2023		DOG BITE	5
575	Hattigore	>61	M	T/W	10/17/2023	10/20/2023	10/24/2023	10/31/2023			DOG BITE	4
576	Hattigore	31-45	M	N/W	10/17/2023	10/20/2023	10/24/2023	2023-01-11			DOG BITE	4
577	Hattigore	0-15	F	N/W	10/20/2023						CAT BITE	1
578	Hattigore	16-30	F	P/W	10/20/2023	10/23/2023	10/27/2023	2023-05-11	11/17/2023		CAT BITE	5
579	Hattigore	0-15	F	P/D	10/22/2023	10/25/2023	10/29/2023	2023-05-11	11/19/2023		CAT BITE	5
580	Hattigore	0-15	F	P/W	10/20/2023	10/23/2023	10/27/2023	2023-04-11	11/17/2023		DOG BITE	5
581	Hattigore	46-60	M	P/W	10/24/2023	10/27/2023	2023-01-11	2023-07-11	11/20/2023		CAT SCRATCH	5
582	Hattigore	31-45	F	P/W	10/26/2023	10/29/2023					CAT BITE	2
583	Hattigore	0-15	M	N/W	10/27/2023	10/30/2023	2023-03-11	2023-10-11	11/24/2023		DOG BITE	5
584	Hattigore	0-15	F	STAFF	10/25/2023	10/28/2023	2023-01-11	2023-09-11	11/22/2023		CAT SCRATCH	5
585	Hattigore	0-15	F	STAFF	10/25/2023	10/28/2023					CAT SCRATCH	2
586	Hattigore	0-15	M	P/D	10/25/2023	10/28/2023	2023-01-11	2023-09-11	11/22/2023		CAT SCRATCH	5
587	Hattigore	0-15	F	P/D	10/31/2023	2023-04-11	2023-08-11	11/14/2023	11/30/2023		CAT BITE	5
588	Hattigore	16-30	F	N/W	10/31/2023	2023-03-11	2023-08-11	11/16/2023			CAT BITE	4
589	Hattigore	0-15	F	N/W	2023-01-11	2023-04-11	2023-08-11	11/15/2023	11/29/2023		DOG BITE	5
590	Hattigore	0-15	F	P/D	2023-01-11	2023-04-11	2023-08-11	11/15/2023	11/29/2023		DOG BITE	5
591	Hattigore	0-15	F	N/W	10/30/2023	2023-02-11	2023-06-11	11/13/2023	11/27/2023		DOG BITE	5
592	Hattigore	31-45	M	P/W	2023-02-11	2023-05-11	2023-10-11	11/17/2023			CAT BITE	4
593	Hattigore	0-15	M	P/D	2023-03-11	2023-06-11	2023-10-11	11/17/2023	2023-02-12		DOG BITE	5
594	Hattigore	16-30	F	N/W	2023-06-11	2023-09-11	11/13/2023	11/20/2023	2023-04-12		CAT BITE	5
595	Hattigore	0-15	F	P/D	2023-08-11	2023-11-11	11/15/2023	11/22/2023	2023-06-12		CAT BITE	5
596	Hattigore	31-45	F	P/W	2023-10-11	11/13/2023	11/16/2023				CAT BITE	3
597	Hattigore	16-30	F	N/W	2023-10-11	11/13/2023					CAT BITE	5
598	Hattigore	16-30	F	P/W	2023-10-11	11/13/2023	11/17/2023	11/24/2023	2023-08-12		DOG BITE	5
599	Hattigore	46-60	F	P/D	11/13/2023	11/16/2023	11/20/2023				CAT BITE	3
600	Hattigore	46-60	M	N/W	11/14/2023	11/17/2023	11/21/2023	11/28/2023	2023-12-12		CAT BITE	5
601	Hattigore	16-30	M	N/W	11/16/2023	11/19/2023	11/23/2023	11/30/2023			DOG BITE	4
602	Hattigore	16-30	F	P/D	11/17/2023						DOG BITE	1
603	Hattigore	0-15	M	P/D	11/17/2023	11/20/2023	11/24/2023	2023-01-12	12/15/2023		DOG BITE	5
604	Hattigore	16-30	M	P/W	11/18/2023	11/21/2023	11/25/2023	2023-03-12	12/19/2023		DOG BITE	5
605	Hattigore	16-30	F	STAFF	11/21/2023	11/24/2023	11/28/2023	2023-05-12	12/19/2023		CAT BITE	5
606	Hattigore	16-30	M	N/W	11/22/2023	11/25/2023	11/28/2023	2023-06-11			DOG BITE	4
607	Hattigore	0-15	F	P/D	11/19/2023	11/22/2023	11/26/2023	2023-03-12	12/17/2023		DOG BITE	5
608	Hattigore	0-15	M	N/D	11/23/2023	11/26/2023	11/30/2023	2023-07-12			DOG BITE	4
609	Hattigore	0-15	F	P/D	11/25/2023	11/28/2023					DOG BITE	2
610	Hattigore	0-15	F	STAFF	11/27/2023	11/30/2023	2023-04-12	2023-11-12	12/25/2023		CAT BITE	5
611	Hattigore	16-30	M	N/W	11/30/2023	2023-03-12	2023-07-12	12/14/2023	12/28/2023		DOG BITE	5
612	Hattigore	46-60	F	N/W	2023-01-12	2023-05-12	2023-08-12				CAT BITE	3
613	Hattigore	0-15	M	P/D	2023-02-12	2023-05-12	2023-09-12	12/16/2023	12/30/2023		DOG BITE	5
614	Hattigore	31-45	M	N/W	2023-05-12	2023-08-12					DOG BITE	2
615	Hattigore	16-30	M	N/W	2023-06-12	2023-09-12	12/16/2023	12/20/2023	2024-04-01		DOG BITE	5
616	Hattigore	16-30	F	N/W	2023-09-12	2023-12-12	12/16/2023	12/23/2023	2024-06-01		CAT BITE	5
617	Hattigore	0-15	F	P/D	2023-09-12	2023-12-12	12/16/2023	12/23/2023	2024-06-01		CAT BITE	5
618	Hattigore	16-30	F	N/W		2023-11-12	12/15/2023	12/22/2023	2024-12-01		CAT BITE	4
619	Hattigore	0-15	F	P/D	2023-11-12	12/14/2023	12/18/2023	12/25/2023	2024-08-01		DOG BITE	5
620	Hattigore	31-45	F	P/W	2023-11-12	12/14/2023	12/18/2023	12/25/2023	2024-08-01		CAT BITE	5
621	Hattigore	0-15	M		2023-11-12	12/14/2023	12/18/2023	12/25/2023	2024-08-01		DOG BITE	5
622	Hattigore	31-45	M	STAFF	2023-12-12	12/15/2023	12/19/2023				CAT BITE	3
623	Hattigore	46-60	M	N/W	2023-12-12		12/20/2023	12/27/2023	2024-10-01		DOG BITE	4
624	Hattigore		F	N/W	12/14/2023	12/17/2023					DOG BITE	2
625	Hattigore	16-30	F	N/W	12/14/2023	12/17/2023	12/21/2023	12/28/2023	1/16/2024		DOG BITE	5
626	Hattigore	46-60	F	P/W	12/15/2023	12/19/2023	12/22/2023	12/29/2023	2024-12-01		CAT BITE	5
627	Hattigore	0-15	M	P/D	12/18/2023	12/21/2023	12/25/2023	2024-01-01	1/15/2024		DOG BITE	5
628	Hattigore	0-15	F	P/D	12/18/2023	12/22/2023		2024-02-01	1/15/2024		CAT BITE	4
629	Hattigore	16-30	F	N/W	12/21/2023	12/24/2023	12/28/2023	2024-04-01	1/18/2024		CAT BITE	5
630	Hattigore	16-30	M	P/W	12/24/2023	2024-04-01	2024-11-01				DOG BITE	3
631	Hattigore	46-60	M	OMRE	12/26/2023		2024-02-01	2024-09-01			CAT BITE	3
632	Hattigore	0-15	M	P/D	12/27/2023	12/30/2023					DOG BITE	2
633	Hattigore	31-45	F	N/W	12/30/2023	2024-03-01	2024-06-01	1/13/2024	1/28/2024		DOG BITE	5
634	Hattigore	31-45	F	P/W	12/30/2023	2024-02-01	2024-06-01	1/13/2024			CAT BITE	4
635	Hattigore	16-30	M	N/W	12/31/2023	2024-03-01	2024-07-01	1/16/2024	1/28/2024		DOG BITE	5
636	Hattigore	31-45	M	P/W	2024-02-01	2024-05-01	2024-09-01	1/17/2024	1/30/2024		CAT BITE	5
637	Hattigore	0-15	M	P/D	2024-02-01	2024-05-01	2024-09-01	1/23/2024	1/30/2024		DOG BITE	5
638	Hattigore	16-30	M	N/W	2024-03-01						DOG BITE	1
639	Hattigore	0-15	F	P/D	2024-03-01	2024-06-01	2024-11-01	1/17/2024	1/31/2024		DOG BITE	5
640	Hattigore	16-30	F	N/W	2024-03-01	2024-06-01	2024-10-01	1/17/2024	1/31/2024		CAT BITE	5
641	Hattigore	16-30	M	N/W	2024-04-01	2024-07-01					DOG BITE	2
642	Hattigore	31-45	F	P/W	2024-04-01	2024-08-01	2024-11-01	1/18/2024			DOG BITE	4
643	Hattigore	0-15	M	N/D	2024-04-01	2024-08-01	2024-11-01	1/18/2024			CAT BITE	4
644	Hattigore	46-60	M	N/W	2024-05-01						DOG BITE	1
645	Hattigore	0-15	F	P/D	2024-06-01	2024-09-01	1/13/2024	1/20/2024	2024-02-02		DOG BITE	5
646	Hattigore	0-15	M	P/D	2024-08-01	2024-11-01	1/15/2024				DOG BITE	3
647	Hattigore	0-15	M	N/D	2024-08-01	2024-11-01	1/15/2024				DOG BITE	3
648	Hattigore	>61	F	N/W	2024-09-01	2024-12-01	1/16/2024	1/23/2024	2024-06-02		DOG BITE	5
649	Hattigore	0-15	M	N/W	2024-09-01	1/14/2024					DOG BITE	2
650	Hattigore	0-15	M	P/D	2024-11-01	1/14/2024	1/17/2024	1/25/2024			DOG BITE	4
651	Hattigore	0-15	F	P/D	2024-11-01	1/15/2024	1/18/2024	1/25/2024	2024-08-02		CAT BITE	5
652	Hattigore	16-30	M	P/W	2024-12-01	1/15/2024	1/20/2024	1/26/2024	2024-09-02		DOG BITE	5
653	Hattigore	0-15	M	P/D	2024-12-01	1/16/2024	1/19/2024	1/27/2024	2024-09-02		CAT BITE	5
654	Hattigore	16-30	M	N/W	1/14/2024						CAT BITE	1
655	Hattigore	16-30	M	N/W	1/14/2024	1/17/2024	1/21/2024	1/28/2024	2024-11-02		DOG BITE	5
656	Hattigore	0-15	M	P/D	1/15/2024	1/18/2024	1/22/2024	1/29/2024	2/14/2024		DOG BITE	5
657	Hattigore	0-15	F	STAFF	1/17/2024	1/20/2024	1/24/2024	1/31/2024	2/14/2024		CAT BITE	5
658	Hattigore	0-15	M	P/D	1/18/2024	1/21/2024	1/25/2024	2024-02-02	2/16/2024		DOG BITE	5
659	Hattigore	0-15	F	N/W	1/17/2024	1/20/2024	1/24/2024	1/31/2024	2/14/2024		CAT BITE	5
660	Hattigore	16-30	F	P/W	1/18/2024	1/21/2024	1/25/2024	2024-04-02			DOG BITE	4
661	Hattigore	0-15	M	P/D	1/19/2024	1/22/2024	2024-02-02				DOG BITE	3
662	Hattigore	0-15	M	P/D	1/20/2024	1/23/2024	1/27/2024	2024-03-02	2/17/2024		DOG BITE	5
663	Hattigore	31-45	F	P/W	1/20/2024	1/23/2024	1/27/2024				CAT BITE	3
664	Hattigore	46-60	M	N/W	1/21/2024	1/25/2024	1/28/2024	2024-05-02	2/19/2024		DOG BITE	5
665	Hattigore	16-30	M	N/W	1/21/2024	1/24/2024	1/27/2024	2024-03-02	2/18/2024		DOG BITE	5
666	Hattigore	31-45	M	STAFF	1/21/2024	1/24/2024	1/28/2024	2024-04-02	2/18/2024		CAT BITE	5
667	Hattigore	0-15	M	P/D	1/23/2024	1/26/2024	1/30/2024	2024-06-02	2/20/2024		DOG BITE	5
668	Hattigore	0-15	M	N/W	1/23/2024	1/26/2024	1/30/2024	2024-06-02	2/20/2024		DOG BITE	5
669	Hattigore	16-30	F	N/W	1/23/2024							1
670	Hattigore	46-60	F	P/W	1/23/2024	1/28/2024	1/31/2024	2024-07-02			DOG BITE	4
671	Hattigore	0-15	F	P/D	1/25/2024	1/28/2024	2024-08-02				DOG BITE	3
672	Hattigore	16-30	F	N/W	1/25/2024	1/28/2024					DOG BITE	2
673	Hattigore	31-45	F	STAFF	1/28/2024	1/31/2024	2024-04-02				DOG BITE	3
674	Hattigore	0-15	M	N/W	1/29/2024	2024-01-02	2024-05-02	2024-12-02	2/26/2024		CAT BITE	5
675	Hattigore	16-30	M	P/W	2024-01-02	2024-04-02	2024-08-02	2/15/2024	2024-02-03		CAT BITE	5
676	Hattigore	0-15	M	N/D	2024-01-02	2024-04-02	2024-08-02	2/15/2024	2/29/2024		DOG BITE	5
677	Hattigore	0-15	M	P/D	2024-03-02	2024-06-02	2024-10-02	2/20/2024			DOG BITE	4
678	Hattigore	16-30	F	P/W	2024-03-02	2024-06-02	2024-10-02	2/17/2024	2024-02-03		DOG BITE	5
679	Hattigore	16-30	M	N/W	2024-04-02	2024-07-02	2024-11-02	2/18/2024	2024-03-03		DOG BITE	5
680	Hattigore	31-45	F	P/W	2024-07-02	2024-10-02	2/14/2024	2/22/2024			DOG BITE	4
681	Hattigore	16-30	F	P/W	2024-07-02	2024-10-02	2/14/2024	2/24/2024	2024-06-03		DOG BITE	5
682	Hattigore	31-45	F	P/W	2024-08-02	2024-11-02	2/24/2024				DOG BITE	3
683	Hattigore	0-15	M	P/D	2024-09-02						DOG BITE	1
684	Hattigore	31-45	M	N/W	2024-12-02	2/15/2024	2/19/2024				CAT BITE	3
685	Hattigore	0-15	M	P/D	2024-12-02	2/15/2024	2/19/2024	2/26/2024	2024-11-03		CAT BITE	4
686	Hattigore	46-60	M	P/W	2/14/2024	2/17/2024					CAT BITE	2
687	Hattigore	46-60	F	N/W	2/14/2024	2/17/2024	2024-02-03	3/13/2024			DOG BITE	4
688	Hattigore	16-30	F	STAFF	2/15/2024	2/18/2024	2/22/2024	2024-01-03			CAT BITE	4
689	Hattigore	16-30	F	P/W	2/15/2024	2/18/2024	2/22/2024				CAT BITE	3
690	Hattigore	0-15	F		2/19/2024	2/22/2024	2/26/2024	2024-04-03	3/18/2024		DOG BITE	5
691	Hattigore	16-30	M	P/W	2/20/2024	2/23/2024	2/28/2024	2024-06-03	3/20/2023		DOG BITE	5
692	Hattigore	16-30	F	N/W	2/22/2024	2/25/2023	2/29/2024	2024-07-03	3/21/2024		DOG BITE	5
693	Hattigore	16-30	M	N/W	2/22/2024	2/24/2024	2/28/2024	2024-06-03	3/20/2024		DOG BITE	5
694	Hattigore	16-30	F	P/D	2/22/2024	2/25/2024	2/29/2024	2024-07-03	3/21/2024		DOG BITE	5
695	Hattigore	0-15	F	P/D	2/24/2024	2/27/2024	2024-09-03				DOG BITE	3
696	Hattigore	0-15	F	STAFF	2/25/2024	2/28/2024	2024-03-03	2024-10-03			DOG BITE	4
697	Hattigore	0-15	F	N/W	2/25/2024	2/28/2024	2024-04-03	2024-11-03			DOG BITE	4
698	Hattigore	16-30	F	N/W	2/27/2024	2024-01-03	2024-05-03	2024-12-03	3/26/2024		DOG BITE	5
699	Hattigore	16-30	M	P/W	2/27/2024	2024-01-03					CAT BITE	2
700	Hattigore	31-45	M	N/W	2/27/2024	2024-01-03	2024-06-03	2024-12-03	2024-04-04		DOG BITE	5
701	Hattigore	16-30	F	P/D	2/28/2024	2024-03-03					CAT BITE	2
702	Hattigore	31-45	M	P/W	2024-02-03	2024-05-03	2024-09-03	3/16/2024	3/31/2024		CAT BITE	5
703	Hattigore	0-15	M	P/D	2024-04-03	2024-07-03					DOG BITE	2
704	Hattigore	31-45	M	P/W	2024-05-03	2024-08-03					DOG BITE	2
705	Hattigore	16-30	F	N/W	2024-05-03	2024-08-03	2024-12-03	3/19/2024	2024-02-04		CAT BITE	5
706	Hattigore	31-45	F	N/W	2024-06-03						DOG BITE	1
707	Hattigore	0-15	F	STAFF	2024-07-03	2024-10-03	3/14/2024	3/22/2024	2024-06-04		DOG BITE	5
708	Hattigore	0-15	M	P/D	2024-08-03	2024-11-03	3/15/2024	3/22/2024	2024-05-04		DOG BITE	5
709	Hattigore	16-30	M	N/W	2024-11-03						DOG BITE	1
710	Hattigore	31-45	M	N/W	3/13/2024	3/16/2024	3/20/2024	3/27/2024	2024-10-04		DOG BITE	5
711	Hattigore	0-15	F	P/D	3/17/2024	3/20/2024	3/24/2024	3/31/2024	4/15/2024		DOG BITE	5
712	Hattigore	46-60	F	P/D	3/17/2024						DOG BITE	1
713	Hattigore	46-60	F	N/W	3/25/2024	3/28/2024	2023-01-04	2023-08-04	4/22/2023		CAT BITE	5
714	Hattigore	0-15	F	P/D	3/26/2024	3/29/2024	2024-02-04	2024-09-04	4/23/2024		DOG BITE	5
715	Hattigore	0-15	M	P/D	3/27/2024	3/30/2024	2024-10-04		4/24/2024		DOG BITE	4
716	Hattigore	0-15	M	P/D	3/27/2024	3/30/2024	2024-03-04	2024-10-04			DOG BITE	4
717	Hattigore	31-45	F	STAFF	3/28/2024	3/31/2024	2024-04-04				CAT BITE	3
718	Hattigore	0-15	M	N/D	3/29/2024	2024-01-04	2024-05-04	4/25/2024	4/28/2024		CAT BITE	5
719	Hattigore	46-60	M	N/W	3/31/2024	2024-03-04	2024-08-04	4/14/2024			DOG BITE	4
720	Hattigore	16-30	F	N/W	2024-02-04	2024-05-04	2024-09-04	4/16/2024	4/30/2024		DOG BITE	5
721	Hattigore	31-45	M	N/W	2024-06-04	2024-10-04	4/14/2024	4/20/2024	2024-04-05		CAT BITE	5
722	Hattigore	16-30	F	N/W	2024-06-04	2024-10-04	4/13/2024	4/20/2024	2024-04-05		DOG BITE	5
723	Hattigore	16-30	M	P/W	2024-10-04	4/13/2024	4/17/2024	4/24/2024	2024-08-05	LEFT FOOT	DOG BITE	5
724	Hattigore	0-15	F	P/D	2024-12-04	4/15/2024	4/19/2024			LETT THIGH	DOG BITE	3
725	Hattigore	16-30	F	N/W	2024-12-04	4/15/2024	4/19/2024	4/26/2024	2024-11-05		DOG BITE	5
726	Hattigore	0-15	M	N/W	4/15/2024	4/18/2024	4/21/2024				CAT BITE	3
727	Hattigore	31-45	F	P/D	4/15/2024	4/18/2024	4/22/2024	4/29/2024	5/13/2024		CAT BITE	5
728	Hattigore	0-15	M	N/W	4/18/2024	4/21/2024	4/25/2024	2024-02-05	5/16/2024		DOG BITE	5
729	Hattigore	0-15	M	P/D	4/19/2024	4/22/2024	4/26/2024	2024-03-05	5/17/2024	RIGHT LOWER LIMB	DOG BITE	5
730	Hattigore	0-15	F	P/D	4/22/2024	4/25/2024	4/29/2024	2024-06-05	5/20/2024	RIGHT LOWER LIMB	DOG BITE	5
731	Hattigore	16-30	M	P/W	4/23/2024	4/26/2024	4/30/2024	2024-07-05	5/22/2024		DOG BITE	5
732	Hattigore	0-15	M	P/D	4/23/2024	4/26/2024	4/30/2024	2024-07-05	5/21/2024		DOG BITE	5
733	Hattigore	0-15	M	P/D	4/26/2024						DOG BITE	1
734	Hattigore	31-45	F	P/W	4/26/2024	4/29/2024	2024-03-05	2024-10-05	5/24/2024	LEFT HEEL	DOG BITE	5
735	Hattigore	31-45	M	P/W	4/26/2024	4/29/2024	2024-03-05	2024-10-05	5/24/2024		DOG BITE	5
736	Hattigore	16-30	F	N/W	4/27/2024	4/30/2024	2024-04-05	2024-11-05			DOG BITE	4
737	Hattigore	16-30	F	STAFF	4/27/2024						CAT BITE	1
738	Hattigore	16-30	M	P/D	4/29/2024	2024-02-05	2024-06-05	5/13/2024			CAT BITE	4
739	Hattigore	0-15	F	P/D	2024-01-05	2024-04-05	2024-08-05	5/15/2024		LEFT LOWER LIMB	DOG BITE	4
740	Hattigore	31-45	F	P/W	2024-02-05	2024-06-05	2024-09-05	5/15/2024			DOG BITE	4
741	Hattigore	0-15	F	P/D	2024-04-05	2024-07-05	2024-11-05	5/18/2024			CAT BITE	4
742	Hattigore	0-15	F	P/D	2024-04-05	2024-07-05	2024-11-05			RIGHT HAND	DOG BITE	3
743	Hattigore	0-15	F	N/W	2024-04-05	2024-07-05	2024-11-05	5/18/2024			CAT BITE	4
744	Hattigore	0-15	F	P/D	2024-07-05	2024-10-05	5/14/2024				CAT BITE	3
745	Hattigore	0-15	M	P/D	2024-07-05	2024-10-05					DOG BITE	2
746	Hattigore	46-60	F	P/W	2024-08-05	2024-11-05	5/15/2024	5/23/2024			CAT BITE	4
747	Hattigore	0-15	F	N/D	2024-09-05	2024-12-05	5/16/2024	5/23/2024			DOG BITE	4
748	Hattigore	31-45	M	N/W	2024-06-05	2024-09-05	5/13/2024				DOG BITE	3
749	Hattigore	16-30	M	P/D	2024-09-05	2024-12-05	5/17/2024	5/23/2024			CAT BITE	4
750	Hattigore	0-15	F	N/D	2024-09-05	2024-12-05	5/17/2024	5/23/2024			DOG BITE	4
751	Hattigore	0-15	M	P/D	2024-10-05	5/13/2024	5/17/2024				CAT BITE	3
752	Hattigore	0-15	M	N/W	2024-05-11	2024-05-14	2024-05-18				CAT BITE	3
753	Hattigore	16-30	F	N/W	2024-05-11	2024-05-14	2024-05-18				CAT BITE	3
754	Hattigore	16-30	M	N/W	2024-05-11	2024-05-14	2024-05-18				DOG BITE	3
755	Hattigore	0-15	M	N/W	2024-05-12	2024-05-15	2024-05-19				DOG BITE	3
756	Hattigore	0-15	F	N/W	2024-05-12	2024-05-15	2024-05-19				CAT BITE	3
757	Hattigore	46-60	F	P/W	2024-05-15	2024-05-18					CAT BITE	2
758	Hattigore	16-30	F	STAFF	2024-05-15	2024-05-18	2024-05-22				CAT BITE	3
759	Hattigore	0-15	M	P/D	2024-05-15	2024-05-19					DOG BITE	2
760	Hattigore	16-30	M	N/W	2024-05-18	2024-05-22					DOG BITE	2
761	Hattigore	16-30	F	N/W	2024-05-18	2024-05-21					CAT BITE	2
762	Hattigore	16-30	M	N/W	2024-05-19	2024-05-22					DOG BITE	2
763	Majuli	0-15	M	NW	2022-03-06						DOG BITE	1
764	Majuli	46-60	F	S	2022-03-05						DOG BITE	1
765	Majuli	46-60	M	PW	2022-03-05						DOG BITE	1
766	Majuli	46-60	F	S	2022-03-03						DOG BITE	1
767	Majuli	46-60	F	NW	2022-01-25						CAT BITE	1
768	Majuli	46-60	F	S	2022-05-13						DOG BITE	1
769	Majuli	46-60	F	S	2022-05-10						DOG BITE	1
770	Majuli	46-60	F		2022-07-24						DOG BITE	1
771	Majuli	0-15	M	PD	2022-09-07						DOG BITE	1
772	Majuli	16-30	M	TM	2022-09-07						DOG BITE	1
773	Majuli	46-60	M	TM	2022-09-07						DOG BITE	1
774	Majuli	46-60	M	TM							DOG BITE	1
775	Majuli	46-60	M	PM	2023-07-12						DOG BITE	1
776	Majuli	46-60	M	PM	2023-07-13						DOG BITE	1
777	Majuli	46-60	M	PM	2023-07-14						DOG BITE	1
778	Majuli	46-60	F	NW	2024-01-13						DOG BITE	1
779	Majuli	31-45	M	NW	2024-01-23						DOG BITE	1
780	Majuli	46-60	F	NW	2024-02-06						DOG BITE	1
781	Majuli	46-60	M	PM	2024-02-06						DOG BITE	1
782	Majuli	46-60	F	NW	2024-02-08						DOG BITE	1
783	Majuli	31-45	M	TM	2024-02-08						DOG BITE	1
784	Majuli	16-30	F	ADP	2024-02-09						DOG BITE	1
785	Majuli	0-15	F	PD	2024-02-25						DOG BITE	1
786	Majuli	0-15	M	PD	2024-03-17						DOG BITE	1
787	Majuli	46-60	M	PM	2024-03-31						DOG BITE	1
788	Majuli	46-60	M	NW	2024-04-07						DOG BITE	1
789	Majuli	46-60	F	PM	2024-04-07						DOG BITE	1
790	Majuli	46-60	F	NW	2024-04-10						DOG BITE	1
791	Majuli	31-45	M	TM	2024-04-30						DOG BITE	1
792	Majuli	46-60	F	PM	2024-05-15						DOG BITE	1
793	Majuli	31-45	M	PM	2024-05-21						DOG BITE	1
794	Majuli	0-15	F	PD	2024-05-23						DOG BITE	1
795	Majuli	0-15	M	PD	2022-07-20						DOG BITE	1
796	Paneery	31-45	F		2022-01-24							1
797	Paneery	0-15	M			2022-02-01						1
798	Paneery	31-45	M	P/W	2022-02-07	2022-02-10						1
799	Paneery	31-45	M	N/L	2022-02-12							1
800	Paneery	46-60	F	P/W	2022-02-23							1
801	Paneery	46-60	M	P/W	2022-03-02							1
802	Paneery	0-15	M		2022-03-23	2022-03-29	2022-04-04					3
803	Paneery	16-30	M	N/L	2022-03-29							1
804	Paneery	46-60	F	N/W	2022-04-11							1
805	Paneery	16-30	M	N/W	2022-04-28							1
806	Paneery	0-15	M	Dep	2022-04-28							1
807	Paneery	0-15	M	Dep
808	Paneery	16-30	F	N/W	2022-08-18							1
809	Paneery	31-45	F	STAFF	2022-08-26	2022-08-29						2
810	Paneery	31-45	M	P/W	2022-10-07	2022-10-10						2
811	Paneery	31-45	M	P/W	2022-10-08	2022-10-11						2
812	Paneery	31-45	M	T/W	2022-11-09							1
813	Paneery	0-15	F	N/W	2022-11-25	2022-11-28	2022-12-08					3
814	Paneery	16-30	M	N/W	2022-11-30	2022-12-05	2022-12-13					3
815	Paneery	46-60	M	T/W	2022-12-12							1
816	Paneery	31-45	M	P/W	2022-12-12	2022-12-21						2
817	Paneery	0-15	M	N/W	2022-12-14	2022-12-19						2
818	Paneery	31-45	M	P/W	2022-12-22							1
819	Paneery	0-15	M	N/W	2022-12-20	2022-12-23	2022-12-31					3
820	Paneery	0-15	M	N/W	2022-12-27	2023-01-18	2023-02-03					3
821	Paneery	16-30	M	T/W	2022-12-27	2023-01-03						2
822	Paneery	31-45	M	N/W	2023-01-20							1
823	Paneery	31-45	F	N/L	2023-02-02							1
824	Paneery	31-45	M	N/W	2023-02-03							1
825	Paneery	31-45	F	P/W	2023-02-11							1
826	Paneery	46-60	M		2023-02-15							1
827	Paneery	31-45	M	P/W	2023-02-19							1
828	Paneery	16-30	M	N/W	2023-02-20	2023-02-23						2
829	Paneery	>61	F		2023-03-30	2023-04-02						2
830	Paneery	16-30	F		2023-03-28	2023-03-31	2023-04-06	2023-04-21	2023-06-04			5
831	Paneery	46-60	M		2023-04-01	2023-04-04						2
832	Paneery	16-30	F		2023-05-02							1
833	Paneery	16-30	M		2023-05-24							1
834	Paneery	16-30	M		2023-06-05							1
835	Paneery	0-15	M		2023-06-05	2023-06-08	2023-06-19					3
836	Paneery	16-30	M		2023-06-06							1
837	Paneery	31-45	F		2023-06-08	2023-06-13	2023-06-19					3
838	Paneery	0-15	M		2023-06-19	2023-07-01						2
839	Paneery	16-30	M		2023-06-19	2023-07-04						2
840	Paneery	16-30	M		2023-06-28	2023-07-01	2023-07-08					3
841	Paneery	46-60	M		2023-06-29							1
842	Paneery	>61	F		2023-07-01	2023-07-05						2
843	Paneery		F		2023-06-29	2023-07-02	2023-07-06					3
844	Paneery	46-60	F		2023-07-02	2023-07-05	2023-07-09					3
845	Paneery	0-15			2023-07-02		2023-07-08					2
846	Paneery	31-45			2023-07-03							1
847	Paneery	31-45			2023-07-03							1
848	Paneery	31-45			2023-07-03							1
849	Paneery	0-15			2023-07-03							1
850	Paneery	31-45			2023-07-03							1
851	Paneery	46-60	F		2023-07-01	2023-07-04						2
852	Paneery	46-60	M		2023-07-05	2023-07-09						2
853	Paneery	31-45	F		2023-07-07							1
854	Paneery	31-45	M		2023-07-07							1
855	Paneery	31-45	M		2023-07-02	2023-07-06						2
856	Paneery	0-15	M		2023-07-25							1
857	Paneery	46-60	F		2023-07-18	2023-07-21	2023-07-25					3
858	Paneery	31-45	F		2023-07-18	2023-07-21	2023-07-25					3
859	Paneery	16-30	F
860	Paneery	31-45	M		2023-09-03							1
861	Paneery	0-15	M		2023-09-22							1
862	Paneery	0-15	F
863	Paneery	0-15	F
864	Paneery	0-15	F		2023-12-08							1
865	Paneery	31-45	M		2023-12-30							1
866	Paneery	0-15	M		2024-01-02							1
867	Paneery	31-45	F		2024-01-08							1
868	Paneery	46-60	M		2024-01-08							1
869	Paneery	31-45	M		2024-01-08							1
870	Paneery	0-15	M		2024-01-10							1
871	Paneery	46-60	M		2024-01-23	2024-01-26	2024-01-30					3
872	Paneery	0-15	M		2024-01-26	2024-01-29	2024-02-02	2024-02-23				4
873	Paneery	46-60	M		2024-01-30	2024-02-02						2
874	Paneery	16-30	M		2024-01-30							1
875	Paneery	0-15	F
876	Paneery	16-30	M		2024-02-09							1
877	Paneery	0-15	M		2024-02-22							1
878	Paneery	0-15	F		2024-02-23							1
879	Paneery	31-45	M		2024-02-23							1
880	Paneery	0-15	F
881	Paneery	31-45	M		2024-04-08							1
882	Paneery	16-30	F		2024-04-12	2024-04-15	2024-04-22					3
883	Paneery	31-45	M
884	Paneery	31-45	M
885	Paneery	16-30	F
886	Paneery	31-45	F		2024-05-09							1
887	Paneery	16-30	F
888	Paneery	0-15	M
889	Paneery	0-15	M
890	Dimakuchi	0-15	M		2023-01-06	2023-01-09					DOG BITE	2
891	Dimakuchi	0-15	F		2023-01-05						DOG BITE	1
892	Dimakuchi	16-30	F		2023-01-07	2023-01-10	2023-01-14	2023-01-21			DOG BITE	4
893	Dimakuchi	16-30	F		2023-01-10	2023-01-13	2023-01-17				CAT BITE	3
894	Dimakuchi	0-15	M		2023-01-10	2023-01-13	2023-01-17				DOG BITE	3
895	Dimakuchi	0-15	M		2023-01-18	2023-01-21					DOG BITE	2
896	Dimakuchi	16-30	M		2023-01-25	2023-01-28	2023-02-01				DOG BITE	3
897	Dimakuchi	0-15	F		2023-01-29	2023-02-01	2023-02-05	2023-02-12			DOG BITE	4
898	Dimakuchi	0-15	F		2023-02-04	2023-02-07	2023-02-11	2023-02-18	2023-03-04		DOG BITE	5
899	Dimakuchi	0-15	M		2023-02-05	2023-02-08	2023-02-12	2023-02-14			DOG BITE	4
900	Dimakuchi	0-15	M		2023-02-03	2023-02-06	2023-02-10	2023-02-13	2023-03-03		DOG BITE	5
901	Dimakuchi	31-45	M		2023-02-06	2023-02-09	2023-02-14	2023-02-21			POSITIVE CUZ INFECTED	4
902	Dimakuchi	46-60	M		2023-02-07	2023-02-10	2023-02-14	2023-02-21			CAT BITE	4
903	Dimakuchi	16-30	F		2023-02-09	2023-02-12	2023-02-16				DOG BITE	3
904	Dimakuchi	0-15	F		2023-02-09	2023-02-12	2023-02-16				CAT BITE	3
905	Dimakuchi	0-15	F		2023-02-10	2023-02-13	2023-02-17	2023-03-03			CONTACT CASE	4
906	Dimakuchi	0-15	F		2023-02-10	2023-02-13	2023-02-17	2023-03-03			CONTACT CASE	4
907	Dimakuchi	16-30	F		2023-02-10	2023-02-13	2023-02-17	2023-03-03			CONTACT CASE	4
908	Dimakuchi	0-15	F		2023-02-10	2023-02-13	2023-02-17	2023-03-03			CONTACT CASE	4
909	Dimakuchi	31-45	M		2023-02-11	2023-02-14	2023-02-17	2023-03-04			CONTACT CASE	4
910	Dimakuchi	0-15	M		2023-02-11	2023-02-14	2023-02-18				DOG BITE	3
911	Dimakuchi	31-45	M		2023-02-13	2023-02-17	2023-02-21	2023-03-07			DOG BITE	4
912	Dimakuchi	0-15	M		2023-02-13	2023-02-17	2023-02-20	2023-03-06			DOG BITE	4
913	Dimakuchi	16-30	F		2023-02-11	2023-02-14	2023-02-18	2023-03-08			CONTACT CASE	4
914	Dimakuchi	31-45	M		2023-02-13	2023-02-17	2023-02-20	2023-03-06			DOG BITE	4
915	Dimakuchi	0-15	F		2023-02-14	2023-02-17	2023-02-21	2023-03-07			DOG BITE	4
916	Dimakuchi	16-30	M		2023-02-14	2023-02-17	2023-02-21	2023-03-07			DOG BITE	4
917	Dimakuchi	0-15	M		2023-02-15	2023-02-18	2023-02-22				DOG BITE	3
918	Dimakuchi	0-15	M		2023-02-15	2023-02-18	2023-02-23	2023-03-03	2023-03-08		DOG BITE	5
919	Dimakuchi	16-30	F		2023-02-17	2023-02-20	2023-02-24	2023-03-14			CAT BITE	4
920	Dimakuchi	31-45	M		2023-02-21	2023-02-24	2023-02-28	2023-03-07	2023-03-21		DOG BITE	5
921	Dimakuchi	0-15	F		2023-02-28	2023-03-03	2023-03-07	2023-03-22			CAT BITE	4
922	Dimakuchi	16-30	M		2023-02-28	2023-03-03	2023-03-07	2023-03-22			CAT BITE	4
923	Dimakuchi	0-15	F		2023-02-28	2023-03-03	2023-03-07	2023-03-26			DOG BITE	4
924	Dimakuchi	0-15	M		2023-02-15	2023-02-18	2023-03-03	2023-03-18				4
925	Dimakuchi	31-45	F		2023-03-04	2023-03-07	2023-03-11	2023-03-18	2023-03-25		DOG BITE	5
926	Dimakuchi				2023-03-04	2023-03-07	2023-03-12	2023-03-25				4
927	Dimakuchi	16-30	F		2023-03-07	2023-03-11	2023-03-15	2023-03-28			DOG BITE	4
928	Dimakuchi	16-30	F		2023-03-12	2023-03-15	2023-03-19	2023-03-30			CAT BITE	4
929	Dimakuchi	0-15	M		2023-03-17	2023-03-20	2023-03-24	2023-03-31	2023-04-14		DOG BITE	5
930	Dimakuchi	16-30	M		2023-03-20	2023-03-23	2023-03-27	2023-03-31	2023-04-17		DOG BITE	5
931	Dimakuchi	31-45	M		2023-03-20	2023-03-23	2023-03-27	2023-04-17			DOG BITE	4
932	Dimakuchi	16-30	F		2023-03-20	2023-03-23	2023-03-27	2023-04-17			DOG BITE	4
933	Dimakuchi	31-45	M		2023-03-21	2023-03-24	2023-03-28	2023-04-04	2023-04-18		DOG BITE	5
934	Dimakuchi	31-45	M		2023-03-22	2023-03-26	2023-03-30	2023-04-12			DOG BITE	4
935	Dimakuchi	0-15	F		2023-03-22	2023-03-25	2023-03-29	2023-04-11			DOG BITE	4
936	Dimakuchi	46-60	M		2023-03-20	2023-03-23	2023-03-27	2023-04-03	2023-04-17		CAT BITE	5
937	Dimakuchi	0-15	F		2023-03-23	2023-03-26	2023-03-30	2023-04-13			DOG BITE	4
938	Dimakuchi	0-15	F		2023-03-23	2023-03-26	2023-03-30	2023-04-13			CAT BITE	4
939	Dimakuchi	46-60	M		2023-03-23	2023-03-26	2023-03-30	2023-04-06	2023-04-20			5
940	Dimakuchi	46-60	M		2023-03-23	2023-03-26	2023-03-30	2023-04-13			CAT BITE	4
941	Dimakuchi	0-15	M		2023-03-25	2023-03-28	2023-03-08	2023-04-22			DOG BITE	4
942	Dimakuchi	0-15	M		2023-03-27	2023-03-30	2023-04-03	2023-04-17			DOG BITE	4
943	Dimakuchi	0-15	M		2023-03-27	2023-03-30	2023-04-03	2023-04-17			DOG BITE	4
944	Dimakuchi	46-60	M		2023-03-27	2023-03-30	2023-04-03	2023-04-17			DOG BITE	4
945	Dimakuchi	31-45	F		2023-04-27	2023-04-02	2023-04-06				DOG BITE	3
946	Dimakuchi	0-15	M		2023-03-30	2023-04-02	2023-04-06					3
947	Dimakuchi	0-15	M		2023-03-30	2023-04-02	2023-04-06	2023-04-13	2023-04-27	RT LOWER THIGH	DOG BITE	5
948	Dimakuchi	0-15	M		2023-03-29	2023-04-01	2023-04-05	2023-04-26			DOG BITE	4
949	Dimakuchi	46-60	M		2023-04-08	2023-04-11	2023-04-15	2023-04-22	2023-05-07		DOG SCRATCH	5
950	Dimakuchi	0-15	M		2023-04-10	2023-04-13	2023-04-17					3
951	Dimakuchi	16-30	M		2023-04-18	2023-04-25	2023-05-07	2023-05-16			DOG BITE	4
952	Dimakuchi	0-15	M		2023-04-21	2023-04-24	2023-04-28				DOG SCRATCH	3
953	Dimakuchi	46-60	M		2023-04-25	2023-04-28	2023-05-02				CAT SCRATCH	3
954	Dimakuchi	31-45	M		2023-04-27						CONTACT CASE	1
955	Dimakuchi	0-15	M		2023-05-07	2023-05-10	2023-05-14	2023-05-21	2023-06-04		DOG BITE	5
956	Dimakuchi	46-60	F		2023-05-11	2023-05-14	2023-05-18	2023-05-25	2023-06-09		CAT SCRATCH	5
957	Dimakuchi	31-45	M		2023-05-23	2023-05-26	2023-05-30	2023-06-14	2023-06-20		DOG SCRATCH	5
958	Dimakuchi	31-45	F		2023-06-02	2023-06-05	2023-06-09	2023-06-16	2023-06-30		DOG SCRATCH	5
959	Dimakuchi	16-30	F		2023-06-14	2023-06-17	2023-06-21	2023-06-28	2023-07-11		DOG SCRATCH	5
960	Dimakuchi	0-15	F		2023-06-29	2023-07-02	2023-07-06	2023-07-13	2023-07-27		CAT SCRATCH	5
961	Dimakuchi	0-15	M		2023-06-13	2023-06-16	2023-06-20	2023-06-27	2023-07-10			5
962	Dimakuchi	46-60	F		2023-06-13	2023-06-16	2023-06-20	2023-06-27	2023-07-10		DOG BITE	5
963	Dimakuchi	0-15	M		2023-06-14	2023-06-17	2023-06-21	2023-06-29			DOG BITE	4
964	Dimakuchi	0-15	M		2023-06-19	2023-06-21					DOG SCRATCH	2
965	Dimakuchi	31-45	M		2023-06-28	2023-07-01	2023-07-05	2023-07-12	2023-07-26		DOG BITE	4
966	Dimakuchi	31-45	F		2023-06-28	2023-07-01	2023-07-05	2023-07-12	2023-07-26		SCRATCH BY RABIES INFECTED PATIENT	5
967	Dimakuchi	0-15	F		2023-07-01	2023-07-03	2023-07-07	2023-07-14	2023-07-28		DOG BITE	5
968	Dimakuchi	31-45	M		2023-06-28	2023-07-01	2023-07-05	2023-07-12	2023-07-26		DOG BITE	5
969	Dimakuchi	46-60	F		2023-06-28	2023-07-01	2023-07-05	2023-07-12	2023-07-26		CAT BITE	5
970	Dimakuchi	46-60	F		2023-07-09	2023-07-12	2023-07-16	2023-08-06			CAT BITE	4
971	Dimakuchi	0-15	F		2023-07-09	2023-07-12	2023-07-16	2023-08-06			DOG SCRATCH	4
972	Dimakuchi		F		2023-07-09	2023-07-12	2023-07-16	2023-08-06				4
973	Dimakuchi	0-15	F		2023-07-09	2023-07-12	2023-07-16	2023-08-06			DOG SCRATCH	4
974	Dimakuchi	46-60	F		2023-07-14	2023-07-17	2023-07-21				DOG SCRATCH	3
975	Dimakuchi	0-15	F		2023-07-16	2023-07-19	2023-07-23	2023-08-13			DOG SCRATCH	4
976	Dimakuchi	46-60	M		2023-07-22	2023-07-25	2023-07-29	2023-08-19			DOG BITE	4
977	Dimakuchi	0-15	M		2023-07-26	2023-07-29					DOG BITE	2
978	Dimakuchi	31-45	M		2023-07-20	2023-07-23	2023-07-27	2023-08-03	2023-08-17		DOG BITE	5
979	Dimakuchi	16-30	M		2023-07-20	2023-07-23	2023-07-27	2023-08-03	2023-08-17		CAT BITE	5
980	Dimakuchi	0-15	M		2023-07-27	2023-07-30	2023-08-03	2023-08-10	2023-08-24		DOG BITE	5
981	Dimakuchi	0-15	M		2023-09-13	2023-09-16	2023-09-20	2023-09-30	2023-10-01		DOG BITE	5
982	Dimakuchi	0-15	M		2023-09-13	2023-09-16	2023-09-20	2023-09-30	2023-10-01		DOG SCRATCH	5
983	Dimakuchi	31-45	M		2023-09-15	2023-09-18	2023-09-22	2023-09-29	2023-10-13		RAT BITE	5
984	Chandana	0-15	M								DOG BITE
985	Chandana	46-60	F								CAT BITE
986	Chandana	46-60	M								RABBIT BITE
987	Chandana	0-15	F								DOG BITE
988	Chandana	31-45	F								DOG BITE
989	Chandana	31-45	F								DOG BITE
990	Chandana		M								DOG BITE
991	Chandana	31-45	F								DOG BITE
992	Chandana	0-15	M								DOG BITE
993	Bhutiachang
994	Bhutiachang
995	Bhutiachang
996	Bhutiachang
997	Bhutiachang
998	Bhutiachang
999	Bhutiachang
1000	Bhutiachang
1001	Bhutiachang
1002	Bhutiachang
1003	Bhutiachang	0-15
1004	Bhutiachang
1005	Bhutiachang
1006	Bhutiachang
1007	Bhutiachang
1008	Bhutiachang
1009	Bhutiachang	31-45		P/W
1010	Bhutiachang	46-60		P/W
1011	Bhutiachang	46-60		P/W
1012	Bhutiachang	16-30		P/D
1013	Bhutiachang	16-30									RAT BITE
1014	Bhutiachang	46-60	M								DOG BITE
1015	Bhutiachang	16-30	F								CAT BITE
1016	Bhutiachang	46-60	M
1017	Bhutiachang
1018	Bhutiachang
1019	Bhutiachang	46-60									CAT BITE
1020	Bhutiachang	0-15	M
1021	Bhutiachang	0-15	M
1022	Bhutiachang
1023	Bhutiachang
1024	Bhutiachang	0-15	M
1025	Bhutiachang
1026	Bhutiachang	16-30	F								RAT BITE
1027	Bhutiachang	46-60	M
1028	Bhutiachang
1029	Bhutiachang
1030	Bhutiachang			P/W							DOG BITE
1031	Bhutiachang	0-15									DOG BITE
1032	Bhutiachang	16-30	F								DOG BITE
1033	Bhutiachang
1034	Bhutiachang	16-30	M
1035	Bhutiachang	0-15	F
1036	Bhutiachang	0-15	F								DOG BITE
1037	Bhutiachang	0-15	F
1038	Bhutiachang	46-60	M	P/W							DOG BITE
1039	Bhutiachang	46-60	F								DOG BITE
1040	Bhutiachang	31-45	M
1041	Bhutiachang	31-45	M								DOG BITE
1042	Bhutiachang	0-15	F								DOG BITE
1043	Bhutiachang
1044	Bhutiachang
1045	Bhutiachang
1046	Bhutiachang			P/W
1047	Bhutiachang
1048	Bhutiachang			P/W
1049	Bhutiachang			T/W
1050	Bahipookri	0-15	F								Dog Bite
1051	Bahipookri	16-30	F								Dog Bite
1052	Bahipookri	16-30	F								Dog Bite
1053	Bahipookri	31-45	M								Dog Bite
1054	Bahipookri	31-45	M								Dog Bite
1055	Bahipookri	31-45	F								Dog Bite
1056	Bahipookri	0-15	F								Dog Bite
1057	Bahipookri	0-15	M								Dog Bite
1058	Bahipookri	31-45	M								Dog Bite
1059	Bahipookri	31-45	F								Dog Bite
1060	Bahipookri	16-30	M								Dog Bite
1061	Bahipookri	16-30	F								Dog Bite
1062	Bahipookri	0-15	F								Dog Bite
1063	Bahipookri	46-60	F								Dog Bite
1064	Bahipookri	31-45	M								Dog Bite
1065	Bahipookri	0-15	F								Dog Bite
1066	Bahipookri	46-60	F								Dog Bite
1067	Bahipookri	46-60	M								Dog Bite
1068	Bahipookri	46-60	F								Dog Bite
1069	Bahipookri	0-15	F								Dog Bite
1070	Bahipookri	46-60	M								Dog Bite
1071	Bahipookri	16-30	M								Dog Bite
1072	Bahipookri	31-45	F								Dog Bite
1073	Bahipookri	46-60	F								Dog Bite
1074	Bahipookri	31-45	F								Dog Bite
1075	Bahipookri	31-45	F								Dog Bite
1076	Bahipookri	31-45	M								Dog Bite
1077	Bahipookri	31-45	F								Dog Bite
1078	Bahipookri	16-30	F								Dog Bite
1079	Betali	0-15	M	D							Cat Bite
1080	Betali	46-60	M	P/W							Dog Bite
1081	Betali		M	N/W							Dog Bite
1082	Betali	16-30	M	N/W							Cat Bite
1083	Betali	46-60	F	N/W							Dog Bite
1084	Betali	46-60	F	P/W							Dog Bite
1085	Betali	0-15	M	N/W							Dog Bite
1086	Betali	0-15	M	D							Dog Bite
1087	Betali	0-15	F	D							Dog Bite
1088	Betali	16-30	F	N/W							Dog Bite
1089	Betali	0-15	F	N/W							Cat Bite
1090	Corramore	16-30	F	Depd	2023-05-03	2023-05-08	2023-05-10	2023-05-17	2023-05-31		Dog Bite	5
1091	Corramore	0-15	M	Depd	2023-05-10	2023-05-13	2023-05-17	2023-05-24	2023-06-07		Dog Bite	5
1092	Corramore	0-15	M	Depd	2023-05-10	2023-05-13	2023-05-17	2023-05-24	2023-06-07		Dog Bite	5
1093	Corramore	16-30	M	Depd	2023-05-10	2023-05-13	2023-05-17	2023-05-24	2023-06-07		Dog Bite	5
1094	Corramore	16-30	F	Depd	2023-05-11	2023-05-14	2023-05-18	2023-05-25	2023-06-08		Dog Bite	5
1095	Corramore	16-30	M	P/W	2023-05-22	2023-05-25	2023-05-29	2023-06-05	2023-06-19		Dog Bite	5
1096	Corramore	0-15	F	Depd	2023-05-26	2023-05-29	2023-06-02	2023-06-09	2023-06-23		Dog Bite	5
1097	Corramore										Dog Bite
1098	Corramore	16-30	F	Depd	2023-05-28	2023-05-31	2023-06-04	2023-06-11	2023-06-25		Dog Bite	5
1099	Corramore	0-15	F	Depd	2023-06-01	2023-06-04	2023-06-08	2023-06-15	2023-06-29		Dog Bite	5
1100	Corramore	0-15	F	Depd	2023-06-05	2023-06-08	2023-06-12	2023-06-20	2023-07-04		Dog Bite	5
1101	Corramore	31-45	F	Depd	2023-06-12	2023-06-15	2023-06-20	2023-06-26	2023-07-15		Dog Bite	5
1102	Corramore	16-30	F	Depd	2023-06-15	2023-06-18	2023-06-22	2023-06-29	2023-07-13		Dog Bite	5
1103	Corramore	31-45	M	Staff	2023-06-17	2023-06-20	2023-06-24	2023-07-01	Civil Hospital		Dog Bite	5
1104	Corramore	0-15	F	Depd	2023-06-21	2023-06-24	2023-06-28	2023-07-05	Civil Hospital		Dog Bite	5
1105	Corramore	0-15	M	Depd	2023-06-22	2023-06-25	2023-06-29	2023-07-06	2023-07-20		Dog Bite	5
1106	Corramore	0-15	F	Depd P/W	2023-06-23	2023-06-26	2023-06-30	2023-07-08	2023-07-21		Dog Bite	5
1107	Corramore	0-15	F	Depd P/W	2023-06-26	2023-06-29	2023-07-03	2023-07-10	2023-07-24		Dog Bite	5
1108	Corramore	31-45	F	P/W	2023-06-27	2023-06-30	2023-07-04	2023-07-11	2023-07-25		Dog Bite	5
1109	Corramore	0-15	F	Depd P/W	2023-06-30	2023-07-03	2023-07-07	2023-07-14	2023-07-28		Dog Bite	5
1110	Corramore	31-45	F	P/W	2023-06-30	2023-07-03	2023-07-07	2023-07-14	2023-07-28		Dog Bite	5
1111	Corramore	0-15	M	Depd	2023-07-12	2023-07-15	2023-07-19				Dog Bite	3
1112	Corramore	16-30	M	Staff	2023-07-17	2023-07-20	2023-07-24	2023-07-31	2023-08-14		Dog Bite	5
1113	Corramore	0-15	M	Depd	2023-07-19	2023-07-22	2023-07-28				Dog Bite	3
1114	Corramore	0-15	M	Depd	2023-07-22	2023-07-25	2023-07-29				Dog Bite	3
1115	Corramore	16-30	M	Staff	2023-07-27	2023-07-30	2023-08-03	2023-08-15	2023-08-24		Dog Bite	5
1116	Corramore	16-30	F	Depd Staff	2023-07-28	2023-07-31	2023-08-04				Dog Bite	3
1117	Corramore	0-15	M	Depd	2023-07-29	2023-08-01	2023-08-05				Dog Bite	3
1118	Corramore	46-60	F	P/W	2023-07-29	2023-08-01	2023-08-05				Dog Bite	3
1119	Corramore	46-60	F	P/W	2023-08-02	2023-08-05	2023-08-09				Dog Bite	3
1120	Corramore	31-45	M	P/W	2023-08-04	2023-08-07	2023-08-11				Dog Bite	3
1121	Corramore	31-45	M	P/W	2023-08-05	2023-08-08	2023-08-12				Dog Bite	3
1122	Corramore	0-15	M	Depd	2023-08-27	2023-08-30	2023-09-03				Dog Bite	3
1123	Corramore	0-15	F	Depd	2023-08-29	2023-09-01	2023-09-05	2023-09-12	2023-09-26		Dog Bite	5
1124	Corramore	0-15	F	Depd	2023-08-30	2023-09-02	2023-09-06				Dog Bite	3
1125	Corramore	46-60	M	P/W	2023-09-06	2023-09-09	2023-09-13	2023-09-20	2023-10-09		Dog Bite	5
1126	Corramore	31-45	F	Depd Staff	2023-09-05	2023-09-08	2023-09-12				Dog Bite	3
1127	Corramore	31-45	F	Staff	2023-09-15	2023-09-18	2023-09-24	2023-10-01	2023-10-15		Dog Bite	5
1128	Corramore	31-45	M	P/W	2023-09-10	2023-09-13	2023-09-17	2023-09-24	2023-10-08		Dog Bite	5
1129	Corramore	31-45	F	P/W	2023-09-28	2023-10-01	2023-10-05	2023-10-12	2023-10-26		Dog Bite	5
1130	Corramore	31-45	M	P/W	2023-10-07	2023-10-10	2023-10-14	2023-10-21	2023-11-04		Dog Bite	5
1131	Corramore	16-30	F		2023-10-19		2023-10-26	2023-11-09			Dog Bite	3
1132	Corramore	46-60	F	P/W	2023-11-03	2023-11-06	2023-11-10					3
1133	Corramore	31-45	M	P/W	2023-11-09	2023-11-12	2023-11-16					3
1134	Corramore	16-30	F		2023-11-10	2023-11-13					Dog Bite	2
1135	Corramore	16-30	M		2023-11-18	2023-11-21	2023-11-25	2023-12-02	2023-12-16		Dog Bite	5
1136	Corramore	0-15	M	Depd	2023-11-18	2023-11-21	2023-11-25	2023-12-02	2023-12-16		Dog Bite	5
1137	Corramore	31-45	F	Depd	2023-11-19	2023-11-22	2023-11-26				Dog Bite	3
1138	Corramore	31-45	M	P/W	2024-02-08	2024-02-09	2024-02-13	2024-02-20	2024-03-05		Dog Bite	5
1139	Corramore	46-60	F	Staff	2024-02-12	2024-02-15	2024-02-19				Dog Bite	3
1140	Corramore	16-30	M	Depd P/W	2024-02-02	2024-02-06	2024-02-06				Dog Bite	3
1141	Corramore	16-30	F	Depd P/W	2024-02-18	2024-02-19	2024-02-23				Dog Bite	3
1142	Corramore	46-60	F	Depd Staff	2024-02-19	2024-02-22	2024-02-26				Dog Bite	3
1143	Corramore	16-30	F	Depd P/W	2024-02-26	2024-03-01	2024-03-05				Dog Bite	3
1144	Corramore	46-60	F	Staff	2024-02-27	2024-03-02	2024-03-06				Dog Bite	3
1145	Lamabari	0-15	M	Depd	2023-01-04	2023-01-07	2023-01-11	2023-01-18	2023-02-01	Side of chest	dog Bite	5
1146	Lamabari	16-30	M	DEPD	2023-01-09	2023-01-12	2023-01-16	2023-01-23	2023-02-06	RIGHT THUMB	Dog Bite	5
1147	Lamabari	0-15	M	DEPD	2023-01-21	2023-01-24	2023-01-28	2023-02-04	2023-02-18	ABDOMEN	Dog Bite	5
1148	Lamabari	31-45	M	PW	2023-01-28	2023-01-31	2023-02-04	2023-02-11	2023-02-25	RIGHT BIG TOE	Dog Bite	5
1149	Lamabari	46-60	F	PW	2023-01-31	2023-02-03	2023-02-07	2023-02-14	2023-02-28	RIGHT THUMB	Dog Bite	5
1150	Lamabari	0-15	M	DEPD	2023-02-04	2023-02-07	2023-02-11	2023-02-18	2023-02-04	RIGHT LEG ANKLE	Cat Bite	5
1151	Lamabari	46-60	F	PW	2023-02-07	2023-02-10	2023-02-14	2023-02-21	2023-03-07	RIGHT ANKLE	CAt Bite	5
1152	Lamabari	0-15	M	DEPD	2023-02-09	2023-02-12	2023-02-16	2023-02-23	2023-03-09	CALF MUSCLE	DOg Bite	5
1153	Lamabari	0-15	F	DEPD	2023-02-10	2023-02-13	2023-02-17	2023-02-24	2023-03-10		Dog Bite	5
1154	Lamabari	0-15	M	DEPD	2023-02-26	2023-03-01	2023-03-05	2023-03-12	2023-03-26	KNEE JOINT	Dog Bite	5
1155	Lamabari	0-15	F	DEPD	2023-02-17	2023-02-20	2023-02-24	2023-03-03	2023-03-17	ANKLE JOINT	Dog Bite	5
1156	Lamabari	16-30	F	DEPD	2023-03-12	2023-03-15	2023-03-19			LEFT BIG TOE	Dog Bite	3
1157	Lamabari	31-45	F	PW	2023-03-20	2023-03-23	2023-03-27	2023-04-03	2023-04-17	LEFT LEG	DOg Bite	5
1158	Lamabari	46-60	F	PW	2023-03-31	2023-04-03	2023-04-07			LEFT FOOT	Dog Bite	3
1159	Lamabari	0-15	M	DEPD	2023-04-05	2023-04-08	2023-04-12	2023-04-19	2023-05-03	RING FINGER	Dog Bite	5
1160	Lamabari	0-15	F	DEPD	2023-04-19	2023-04-22	2023-04-26	2023-05-03	2023-05-17	KNEE JOINT	Dog Bite	5
1161	Lamabari	0-15	M	DEPD	2023-05-02	2023-05-05	2023-05-09	2023-05-16	2023-05-30	CALF MUSCLE	Dog Bite	5
1162	Lamabari	0-15	M	DEPD	2023-06-01	2023-06-04	2023-06-08			RIGHT LEG	Dog Bite	3
1163	Lamabari	0-15	M	DEPD	2023-06-18	2023-06-21	2023-06-25			LEFT LEG	Dog Bite	3
1164	Lamabari	16-30	F	PW	2023-07-08	2023-07-11	2023-07-15	2023-07-22	2023-08-15	RIGHT KNEE	Dog Bite	5
1165	Lamabari	31-45	M		2023-08-18	2023-08-21	2023-08-25			BIG TOE	Dog Bite	3
1166	Lamabari	0-15	M	DEPD	2023-08-29	2023-09-01	2023-09-05	2023-09-12	2023-09-26	RT KNEE	Dog Bite	5
1167	Lamabari	0-15	M	DEPD	2023-08-30	2023-09-02	2023-09-06	2023-09-13	2023-09-27	LT KNEE	Dog Bite	5
1168	Lamabari	16-30	F	DEPD	2023-09-18	2023-09-21	2023-09-25			RT BIG TOE	Dog Bite	3
1169	Lamabari	0-15	M	DEPD	2023-10-04	2023-10-07	2023-10-11	2023-10-18	2023-11-01	CALF MUSCLE	Dog Bite	5
1170	Lamabari	0-15	F	DEPD	2023-11-08	2023-11-11	2023-11-15			RT LEG	Dog Bite	3
1171	Lamabari	0-15	M	DEPD	2023-12-13	2023-12-16	2023-12-25			FACE SCRATCH	Dog Bite	3
1172	Lamabari	0-15	F	DEPD	2024-02-05					LEG SCRATCH	Dog Bite	1
1173	Lamabari	0-15	M	DEPD	2024-02-23	2024-02-26	2024-03-01	2024-03-08		MIDDLE FINGER	CAt Bite	4
1174	Lamabari	0-15	F	DEPD	2024-04-14	2024-04-17	2024-04-21	2024-05-11		LEFT HAND	Dog Bite	4
1175	Lamabari	0-15	M	DEPD	2024-04-15	2024-04-18	2024-04-22	2024-05-12		FACE AND CHEST SCRATCH	Dog Bite	4
1176	Lamabari	0-15	M	DEPD	2024-04-21	2024-04-24	2024-04-28	2024-05-18		RIGHT LEG	Dog Bite	4
1177	Lamabari	0-15	F	DEPD	2024-05-27	2024-05-30	2024-06-03	2024-06-10	2024-06-24	LT THIGH	Dog Bite	5
1178	Lamabari	0-15	M	DEPD	2024-06-11	2024-06-14	2024-06-18	2024-06-25	2024-07-16	MIDDLE FINGER	Dog Bite	5
1179	Lamabari	46-60	F	PD	2024-07-06	2024-07-09	2024-07-13	2024-07-20	2024-08-03	RT THIGH	Dog Bite	5
1180	ATTAREEKHAT	31-45	M	NA	2023-02-11	2023-02-14					Dog Bite	2
1181	ATTAREEKHAT	16-30	F	NA	2023-09-20						Dog Bite	1
1182	ATTAREEKHAT	16-30	M	NA	2023-10-02						Dog Bite	1
1183	ATTAREEKHAT	0-15	M	NA	2023-10-04						Dog Bite	1
1184	ATTAREEKHAT	31-45	M	NA	2023-10-20						Dog Bite	1
1185	ATTAREEKHAT	16-30	F	NA	2023-10-26						CAT	1
1186	ATTAREEKHAT	31-45	F	NA	2023-12-25						Dog Bite	1
1187	ATTAREEKHAT	0-15	F	NA	2024-05-19						CAT	1
